# Supplementary material for: Views of Medical Doctors Regarding the 2013 WHO Adult HIV Treatment Guidelines Indicate Variable Applicability for Routine Patient Monitoring, for Their Family Members and for Themselves, in South-Africa
Source: PLoS One. 2016 Jan 21;11(1):e0145911. doi: 10.1371/journal.pone.0145911 (PMC4721595; doi:10.1371/journal.pone.0145911)
Supplement: S1 File — (XLS) [file pone.0145911.s001.xls]

## Sheet: Question 1
When and what to start: Antiretrovirals	When and what to start: Antiretrovirals	When and what to start: Antiretrovirals	When and what to start: Antiretrovirals
What is your age?	What is your age?	What is your age?	What is your age?
Answer Options	Answer Options	Response Percent	Response Count
<30 years	<30 years	0.038	8
30-39	30-39	0.379	80
40-49	40-49	0.308	65
50 or more	50 or more	0.275	58
answered question	answered question	211	211
skipped question	skipped question	0	0

## Sheet: Question 2
When and what to start: Antiretrovirals	When and what to start: Antiretrovirals	When and what to start: Antiretrovirals	When and what to start: Antiretrovirals
How long have you been a practicing doctor?	How long have you been a practicing doctor?	How long have you been a practicing doctor?	How long have you been a practicing doctor?
Answer Options	Answer Options	Response Percent	Response Count
<10 years	<10 years	0.218	46
10-19	10-19	0.436	92
20-29	20-29	0.19	40
30 or more years	30 or more years	0.156	33
answered question	answered question	211	211
skipped question	skipped question	0	0

## Sheet: Question 3
When and what to start: Antiretrovirals	When and what to start: Antiretrovirals	When and what to start: Antiretrovirals	When and what to start: Antiretrovirals
Are you a specialist in one of the following?	Are you a specialist in one of the following?	Are you a specialist in one of the following?	Are you a specialist in one of the following?
Answer Options	Answer Options	Response Percent	Response Count
No/none of these	No/none of these	0.749	158
Adult physician/internist	Adult physician/internist	0.242	51
Paediatrician	Paediatrician	0.005	1
Microbiologist	Microbiologist	0.005	1
Obstretrician/gynaecologist	Obstretrician/gynaecologist	0	0
answered question	answered question	211	211
skipped question	skipped question	0	0

## Sheet: Question 4
When and what to start: Antiretrovirals	When and what to start: Antiretrovirals	When and what to start: Antiretrovirals	When and what to start: Antiretrovirals
Are you registered as an infectious diseases specialist in South Africa (including 'grandfathering')?	Are you registered as an infectious diseases specialist in South Africa (including 'grandfathering')?	Are you registered as an infectious diseases specialist in South Africa (including 'grandfathering')?	Are you registered as an infectious diseases specialist in South Africa (including 'grandfathering')?
Answer Options	Answer Options	Response Percent	Response Count
No	No	0.91	192
Yes	Yes	0.09	19
answered question	answered question	211	211
skipped question	skipped question	0	0

## Sheet: Question 5
When and what to start: Antiretrovirals	When and what to start: Antiretrovirals	When and what to start: Antiretrovirals	When and what to start: Antiretrovirals
Have you obtained the Colleges of Medicine Diploma in HIV Management?	Have you obtained the Colleges of Medicine Diploma in HIV Management?	Have you obtained the Colleges of Medicine Diploma in HIV Management?	Have you obtained the Colleges of Medicine Diploma in HIV Management?
Answer Options	Answer Options	Response Percent	Response Count
No	No	0.564	119
Yes	Yes	0.436	92
answered question	answered question	211	211
skipped question	skipped question	0	0

## Sheet: Question 6
When and what to start: Antiretrovirals	When and what to start: Antiretrovirals	When and what to start: Antiretrovirals	When and what to start: Antiretrovirals
How long have you been prescribing antiretrovirals regularly?	How long have you been prescribing antiretrovirals regularly?	How long have you been prescribing antiretrovirals regularly?	How long have you been prescribing antiretrovirals regularly?
Answer Options	Answer Options	Response Percent	Response Count
<5 years	<5 years	0.275	58
5-10 years	5-10 years	0.417	88
>10 years	>10 years	0.308	65
answered question	answered question	211	211
skipped question	skipped question	0	0

## Sheet: Question 7
When and what to start: Antiretrovirals	When and what to start: Antiretrovirals	When and what to start: Antiretrovirals	When and what to start: Antiretrovirals
Do your doctor peers consult you regularly for antiretroviral treatment advice?	Do your doctor peers consult you regularly for antiretroviral treatment advice?	Do your doctor peers consult you regularly for antiretroviral treatment advice?	Do your doctor peers consult you regularly for antiretroviral treatment advice?
Answer Options	Answer Options	Response Percent	Response Count
No	No	0.223	47
Yes	Yes	0.777	164
answered question	answered question	211	211
skipped question	skipped question	0	0

## Sheet: Question 8
When and what to start: Antiretrovirals	When and what to start: Antiretrovirals	When and what to start: Antiretrovirals	When and what to start: Antiretrovirals
Is your treatment experience predominantly in the public or private sector?	Is your treatment experience predominantly in the public or private sector?	Is your treatment experience predominantly in the public or private sector?	Is your treatment experience predominantly in the public or private sector?
Answer Options	Answer Options	Response Percent	Response Count
Public sector	Public sector	0.649	137
Private sector	Private sector	0.204	43
Both	Both	0.147	31
answered question	answered question	211	211
skipped question	skipped question	0	0

## Sheet: Question 9
When and what to start: Antiretrovirals	When and what to start: Antiretrovirals	When and what to start: Antiretrovirals	When and what to start: Antiretrovirals
What CD4 initiation threshold should South Africa use for the next 5 years	What CD4 initiation threshold should South Africa use for the next 5 years	What CD4 initiation threshold should South Africa use for the next 5 years	What CD4 initiation threshold should South Africa use for the next 5 years
Answer Options	Answer Options	Response Percent	Response Count
Retain current <350 CD4 count	Retain current <350 CD4 count	0.333	70
Adopt the WHO threshold of < 500 CD4 count	Adopt the WHO threshold of < 500 CD4 count	0.543	114
Treat everyone, irrespective of CD4 count	Treat everyone, irrespective of CD4 count	0.124	26
answered question	answered question	210	210
skipped question	skipped question	1	1

## Sheet: Question 10
When and what to start: Antiretrovirals	When and what to start: Antiretrovirals	When and what to start: Antiretrovirals	When and what to start: Antiretrovirals
He also wants to know which of the following to implement for breastfeeding women (known as Option B or B-plus)?	He also wants to know which of the following to implement for breastfeeding women (known as Option B or B-plus)?	He also wants to know which of the following to implement for breastfeeding women (known as Option B or B-plus)?	He also wants to know which of the following to implement for breastfeeding women (known as Option B or B-plus)?
Answer Options	Answer Options	Response Percent	Response Count
Treat till breastfeeding done or after delivery if formula fed if CD>350, then interrupt ART (option B)	Treat till breastfeeding done or after delivery if formula fed if CD>350, then interrupt ART (option B)	0.133	28
Start ART and continue it forever (option B-plus)	Start ART and continue it forever (option B-plus)	0.867	182
answered question	answered question	210	210
skipped question	skipped question	1	1

[truncated: 20 more sheets: Question 11, Question 12, Question 13, Question 14, Question 15, Question 16, Question 17, Question 18, Question 19, Question 20, Question 21, Question 22, Question 23, Question 24, Question 25, Question 26, Question 27, Question 28, Question 29, Question 30]
