# Supplementary material for: Views of Medical Doctors Regarding the 2013 WHO Adult HIV Treatment Guidelines Indicate Variable Applicability for Routine Patient Monitoring, for Their Family Members and for Themselves, in South-Africa
Source: PLoS One. 2016 Jan 21;11(1):e0145911. doi: 10.1371/journal.pone.0145911 (PMC4721595; doi:10.1371/journal.pone.0145911)
Supplement: S2 File — (XLS) [file pone.0145911.s002.xls]

## Sheet: Sheet1
RespondentID	CollectorID	StartDate	EndDate	Email Address	First Name	LastName	Custom Data	What is your age?	How long have you been a practicing doctor?	Are you a specialist in one of the following?	Are you registered as an infectious diseases specialist in South Africa (including 'grandfathering')?	Have you obtained the Colleges of Medicine Diploma in HIV Management?	How long have you been prescribing antiretrovirals regularly?	Do your doctor peers consult you regularly for antiretroviral treatment advice?	Is your treatment experience predominantly in the public or private sector?	What CD4 initiation threshold should South Africa use for the next 5 years	He also wants to know which of the following to implement for breastfeeding women (known as Option B or B-plus)?	You would recommend starting antiretrovirals at CD4 count:		Regarding breastfeeding/continuing ART after pregnancy, which would you recommend?	<strong>Scenario <span style="text-decoration: underline;">2004</span>:</strong> Assume the only drug regimen available is d4T(<span style="text-decoration: underline;">stavudine</span>)/3TC and efavirenz.<br><br>At which CD4 threshold would you initiate HIV treatment for yourself?	What would be the single side effect you would fear most?	At which CD4 threshold would you initiate HIV treatment for yourself?		Would you pay R3000 for a baseline resistance test on yourself before starting ART, if your medical aid refuses to fund this?	You are at the treatment threshold you selected above. Which combination would you use, as first line therapy, for yourself (assume currently or soon-to-be available drugs in South Africa, and the fact that you /your medical aid can afford it; fixed dose combinations will be used wherever available; assume no resistance at baseline)?											If this is different from the WHO recommended tenofovir/ emtricitabine or lamivudine/efavirenz, please say why you chose it?	From your selected regimen, what would be the single side effect you would fear most?	Would you take INH prophylaxis?	Would you have an annual flu injection?	Would you actively decrease your current alcohol intake (tick YES if you do not drink alcohol)?	Your total cholesterol is persistently slightly above normal (LDL up, HDL down) despite lifestyle changes, but not within the recommended standard local ‘treatment range’. Would you start pharmaceutical treatment anyhow, such as a statin?	Your blood pressure is slightly above normal despite lifestyle changes, but not within the recommended standard local ‘treatment range’. Would you start pharmaceutical treatment anyhow?	Once your viral load was persistently undetectable, and if your sexual partner is HIV negative (please assume this is the case, even if you are not currently sexually active), would you continue to use condoms/other barrier methods?	Would you recommend permanent pre-exposure prophylaxis (PrEP) for your partner, if s/he was HIV negative?	You would check your viral load:		You would check your CD4:	You would check your creatinine clearance:
								Response	Response	Response	Response	Response	Response	Response	Response	Response	Response	Response	Other (please specify)	Response	Response	Open-Ended Response	Response	Other (please specify)	Response	Tenofovir/emtricitabine(or lamivudine)/efavirenz single tablet fixed dose combination	Tenofovir	Abacavir	Emtricitabine or lamivudine	Efavirenz (600mg)	Nevirapine	Raltegravir	Darunavir/ritonavir	Atazanavir/ritonavir (single tablet formulation)	Lopinavir/ritonavir	Other (please specify)	Open-Ended Response	Open-Ended Response	Response	Response	Response	Response	Response	Response	Response	Response	Other (please specify)	Response	Response
3382118778	54977062	2014-07-30 09:31:24	2014-07-30 09:46:00					50 or more	30 or more years	No/none of these	No	No	>10 years	Yes	Public sector	Adopt the WHO threshold of < 500 CD4 count	Start ART and continue it forever (option B-plus)	<350		Start ART and continue it lifelong (option B-plus)	<500	hyperlactataemia	<500		No	Tenofovir/emtricitabine(or lamivudine)/efavirenz single tablet fixed dose combination												renal impairment	Yes	Yes	Yes	No	Yes	Yes	Yes	Annually		Annually	6 monthly
3373426304	54977062	2014-07-24 12:53:23	2014-07-24 13:07:59					30-39	2015-10-19	No/none of these	Yes	Yes	5-10 years	Yes	Public sector	Adopt the WHO threshold of < 500 CD4 count	Start ART and continue it forever (option B-plus)	<350		Start ART and continue it lifelong (option B-plus)	<350	efv gynaecomastia	<350		No	Tenofovir/emtricitabine(or lamivudine)/efavirenz single tablet fixed dose combination												efv gynaecomastia	No	Yes	Yes	No	No	No	Yes	6 monthly		Only if clinically indicated/my viral load went up	Annually
3367137499	54977062	2014-07-21 11:04:02	2014-07-21 11:13:48					50 or more	30 or more years	No/none of these	No	No	>10 years	Yes	Public sector	Adopt the WHO threshold of < 500 CD4 count	Start ART and continue it forever (option B-plus)	<500		Start ART and continue it lifelong (option B-plus)	<500	long term hyperlactatemia	<500		No	Tenofovir/emtricitabine(or lamivudine)/efavirenz single tablet fixed dose combination												nightmares	Yes	No	No	No	No	No	No	Annually		Only if clinically indicated/my viral load went up	Annually
3364228356	54977062	2014-07-18 14:27:11	2014-07-18 14:38:54					30-39	<10 years	No/none of these	No	Yes	<5 years	Yes	Public sector	Retain current <350 CD4 count	Start ART and continue it forever (option B-plus)	<350		Start ART and continue it lifelong (option B-plus)	immediately	Lipodystrophy	immediately		No	Tenofovir/emtricitabine(or lamivudine)/efavirenz single tablet fixed dose combination												Renal dysfunction	Yes	Yes	Yes	No	No	Yes	No	6 monthly		Annually	6 monthly
3361950324	54977062	2014-07-17 10:10:06	2014-07-17 10:14:20					30-39	<10 years	No/none of these	No	No	<5 years	Yes	Public sector	Retain current <350 CD4 count	Start ART and continue it forever (option B-plus)	<350		Start ART and continue it lifelong (option B-plus)
3361777818	54977062	2014-07-17 06:57:38	2014-07-17 07:08:23					50 or more	20-29	No/none of these	No	No	>10 years	Yes	Public sector	Retain current <350 CD4 count	Start ART and continue it forever (option B-plus)	<350		Start ART and continue it lifelong (option B-plus)	<350	Lipoatrophy	<350		Yes		Tenofovir		Emtricitabine or lamivudine			Raltegravir					Would prefer to avoid neuro side effects of efv	Fearless	No	Yes	Yes	No	No	Yes	No	3 monthly		3 monthly	3 monthly
3360904405	54977062	2014-07-16 18:49:16	2014-07-16 18:58:05					50 or more	20-29	Adult physician/internist	Yes	No	>10 years	Yes	Public sector	Adopt the WHO threshold of < 500 CD4 count	Start ART and continue it forever (option B-plus)	<350		Treat till breastfeeding done or till delivery if formula feeding, then interrupt ART (option B)	<350	LACTIC ACIDOSIS	immediately		No	Tenofovir/emtricitabine(or lamivudine)/efavirenz single tablet fixed dose combination												RENAL TUBULOPATHY	No	Yes	No	No	Yes	Yes	Yes	6 monthly		6 monthly	6 monthly
3356842718	54977062	2014-07-14 20:21:34	2014-07-14 21:28:01					30-39	2015-10-19	No/none of these	No	Yes	5-10 years	Yes	Public sector	Adopt the WHO threshold of < 500 CD4 count	Start ART and continue it forever (option B-plus)	<200		Start ART and continue it lifelong (option B-plus)	<200	Lactic acidosis	<350		Yes	Tenofovir/emtricitabine(or lamivudine)/efavirenz single tablet fixed dose combination												Renal failure	No	Yes	Yes	Yes	Yes	Yes	No	6 monthly		Only if clinically indicated/my viral load went up	6 monthly
3356081824	54977062	2014-07-14 14:29:08	2014-07-14 14:34:38					40-49	2015-10-19	Paediatrician	No	No	5-10 years	Yes	Public sector	Retain current <350 CD4 count	Treat till breastfeeding done or after delivery if formula fed if CD>350, then interrupt ART (option B)	<350		Treat till breastfeeding done or till delivery if formula feeding, then interrupt ART (option B)	<350	Nausea and vomiting	<350		Yes	Tenofovir/emtricitabine(or lamivudine)/efavirenz single tablet fixed dose combination												Nausea and vomiting	Yes	Yes	No	No	Yes	Yes	Yes	Other (please specify)	3, 6 months and then if suppressed 6 monthly	Annually	3 monthly
3354998745	54977062	2014-07-13 17:09:31	2014-07-13 17:45:19					50 or more	30 or more years	No/none of these	No	No	5-10 years	Yes	Public sector	Adopt the WHO threshold of < 500 CD4 count	Start ART and continue it forever (option B-plus)	<350		Treat till breastfeeding done or till delivery if formula feeding, then interrupt ART (option B)	<350	lipodystrophy	<500		No	Tenofovir/emtricitabine(or lamivudine)/efavirenz single tablet fixed dose combination												renal failure	Yes	Yes	Yes	No	No	Yes	No	6 monthly		Only if clinically indicated/my viral load went up	Annually
3348833086	54977062	2014-07-09 13:16:46	2014-07-09 13:28:00					50 or more	30 or more years	No/none of these	No	No	>10 years	No	Private sector	Adopt the WHO threshold of < 500 CD4 count	Start ART and continue it forever (option B-plus)	Immediately, irrespective of CD4 count		Start ART and continue it lifelong (option B-plus)	<500		immediately		Yes	Tenofovir/emtricitabine(or lamivudine)/efavirenz single tablet fixed dose combination												allergy	No	Yes	Yes	Yes	No	Yes	Yes	6 monthly		6 monthly	Annually
3347360337	54977062	2014-07-08 17:50:30	2014-07-08 18:18:00					40-49	2015-10-19	No/none of these	No	Yes	5-10 years	Yes	Private sector	Adopt the WHO threshold of < 500 CD4 count	Start ART and continue it forever (option B-plus)	<500		Start ART and continue it lifelong (option B-plus)	<350	gyenacomastia	<500		Yes	Tenofovir/emtricitabine(or lamivudine)/efavirenz single tablet fixed dose combination											not aplicable	renal dysfunction	Yes	Yes	Yes	Yes	Yes	Yes	Yes	6 monthly		6 monthly	3 monthly
3343750230	54977062	2014-07-07 08:07:09	2014-07-07 08:14:43					30-39	2015-10-19	No/none of these	No	Yes	5-10 years	Yes	Public sector	Adopt the WHO threshold of < 500 CD4 count	Start ART and continue it forever (option B-plus)	<500		Start ART and continue it lifelong (option B-plus)	<350	lipodystrophy	<500		No	Tenofovir/emtricitabine(or lamivudine)/efavirenz single tablet fixed dose combination												EFV related drowsiness or dizziness	No	Yes	Yes	No	No	Yes	No	6 monthly		Only if clinically indicated/my viral load went up	6 monthly
3343710080	54977062	2014-07-07 07:19:37	2014-07-07 07:33:43					30-39	2015-10-19	Adult physician/internist	No	No	5-10 years	Yes	Both	Adopt the WHO threshold of < 500 CD4 count	Start ART and continue it forever (option B-plus)	<500		Start ART and continue it lifelong (option B-plus)	<500	Lipodystrophy	<500		Yes	Tenofovir/emtricitabine(or lamivudine)/efavirenz single tablet fixed dose combination												Tenofovir induced neuropathy	Yes	Yes	Yes	Yes	Yes	Yes	Yes	6 monthly		Annually	6 monthly
3343244119	54977062	2014-07-06 18:40:22	2014-07-06 18:47:18					40-49	2015-10-19	No/none of these	No	Yes	5-10 years	Yes	Both	Retain current <350 CD4 count	Start ART and continue it forever (option B-plus)	<350		Start ART and continue it lifelong (option B-plus)	<200	ipodystrophy	<350		Yes	Tenofovir/emtricitabine(or lamivudine)/efavirenz single tablet fixed dose combination												renal failure	Yes	No	Yes	No	No	Yes	No	6 monthly		Only if clinically indicated/my viral load went up	6 monthly
3342762768	54977062	2014-07-05 21:47:58	2014-07-05 22:02:30					40-49	2015-10-19	Adult physician/internist	No	No	5-10 years	Yes	Public sector	Retain current <350 CD4 count	Start ART and continue it forever (option B-plus)	Immediately, irrespective of CD4 count		Start ART and continue it lifelong (option B-plus)	immediately	lipodystrophy	immediately		Yes	Tenofovir/emtricitabine(or lamivudine)/efavirenz single tablet fixed dose combination												nightmare	Yes	Yes	Yes	No	Yes	Yes	No	Annually		6 monthly	6 monthly
3342528745	54977062	2014-07-05 14:48:27	2014-07-05 14:56:39					50 or more	20-29	No/none of these	No	Yes	<5 years	No	Private sector	Adopt the WHO threshold of < 500 CD4 count	Start ART and continue it forever (option B-plus)	<350		Start ART and continue it lifelong (option B-plus)	<350	LIPODYSTROPHY
3341684260	54977062	2014-07-04 13:59:25	2014-07-04 14:12:42					30-39	<10 years	No/none of these	No	No	<5 years	Yes	Public sector	Adopt the WHO threshold of < 500 CD4 count	Start ART and continue it forever (option B-plus)	<350		Start ART and continue it lifelong (option B-plus)	<500	Lipodystrophy	immediately		Yes	Tenofovir/emtricitabine(or lamivudine)/efavirenz single tablet fixed dose combination				Efavirenz (600mg)				Atazanavir/ritonavir (single tablet formulation)			Single tabs or fixed dose drugs are easy to take than having to take a multitude of drugs at.	Renal dysfunction	No	Yes	Yes	No	No	No	Yes	6 monthly		Only if clinically indicated/my viral load went up	6 monthly
3339212243	54977062	2014-07-02 22:56:42	2014-07-02 22:58:58					50 or more	<10 years	Adult physician/internist	No	No	<5 years	Yes	Public sector	Adopt the WHO threshold of < 500 CD4 count	Start ART and continue it forever (option B-plus)	<350
3338489033	54977062	2014-07-02 16:32:54	2014-07-02 16:52:34					30-39	2015-10-19	No/none of these	No	Yes	5-10 years	Yes	Public sector	Retain current <350 CD4 count	Start ART and continue it forever (option B-plus)	<350		Start ART and continue it lifelong (option B-plus)	<350	Lactic acidosis	<500		No	Tenofovir/emtricitabine(or lamivudine)/efavirenz single tablet fixed dose combination												Psychosis from efavirenz	No	Yes	Yes	No	No	Yes	No	6 monthly		Only if clinically indicated/my viral load went up	6 monthly
3336748025	54977062	2014-07-01 18:39:26	2014-07-01 19:18:20					50 or more	20-29	No/none of these	No	Yes	<5 years	Yes	Public sector	Retain current <350 CD4 count	Start ART and continue it forever (option B-plus)	Other (please specify)	only start if ARV supply is guaranteed or go somewhere else	Start ART and continue it lifelong (option B-plus)	<350	hyperlactaemia/lactic acidosis	<500		No	Tenofovir/emtricitabine(or lamivudine)/efavirenz single tablet fixed dose combination												renal failure	No	No	No	No	No	Yes	No	6 monthly		Only if clinically indicated/my viral load went up	6 monthly
3336012589	54977062	2014-07-01 12:28:23	2014-07-01 12:39:57					50 or more	30 or more years	Adult physician/internist	No	Yes	>10 years	Yes	Public sector	Retain current <350 CD4 count	Treat till breastfeeding done or after delivery if formula fed if CD>350, then interrupt ART (option B)	<350		Treat till breastfeeding done or till delivery if formula feeding, then interrupt ART (option B)	immediately	lactic acidosis	immediately		Yes	Tenofovir/emtricitabine(or lamivudine)/efavirenz single tablet fixed dose combination												renal impairment	Yes	Yes	Yes	No	Yes	Yes	No	6 monthly		6 monthly	6 monthly
3335876846	54977062	2014-07-01 10:41:56	2014-07-01 10:48:57					30-39	<10 years	No/none of these	No	Yes	<5 years	Yes	Public sector	Retain current <350 CD4 count	Start ART and continue it forever (option B-plus)	<200		Start ART and continue it lifelong (option B-plus)	<350	lactic acidosis	<350		No	Tenofovir/emtricitabine(or lamivudine)/efavirenz single tablet fixed dose combination												renal failure	Yes	Yes	No	No	No	Yes	No	6 monthly		Only if clinically indicated/my viral load went up	6 monthly
3335831884	54977062	2014-07-01 09:59:50	2014-07-01 10:08:54					30-39	<10 years	No/none of these	No	No	<5 years	Yes	Both	Retain current <350 CD4 count	Start ART and continue it forever (option B-plus)	<350		Start ART and continue it lifelong (option B-plus)	<350	lipodystrophy	<350		Yes	Tenofovir/emtricitabine(or lamivudine)/efavirenz single tablet fixed dose combination												CNS side effects from the EFV	Yes	Yes	Yes	No	No	Yes	No	6 monthly		Annually	6 monthly
3335002084	54977062	2014-06-30 20:29:37	2014-06-30 20:35:01					40-49	2015-10-19	Adult physician/internist	Yes	No	5-10 years	Yes	Public sector	Treat everyone, irrespective of CD4 count	Start ART and continue it forever (option B-plus)	<350		Start ART and continue it lifelong (option B-plus)	<500	lipoatrophy	immediately		Yes	Tenofovir/emtricitabine(or lamivudine)/efavirenz single tablet fixed dose combination												neurotoxicity	No	Yes	No	No	No	Yes	No	6 monthly		Only if clinically indicated/my viral load went up	6 monthly
3334849729	54977062	2014-06-30 19:12:36	2014-06-30 19:23:10					50 or more	30 or more years	No/none of these	No	No	>10 years	No	Both	Adopt the WHO threshold of < 500 CD4 count	Start ART and continue it forever (option B-plus)	<500		Treat till breastfeeding done or till delivery if formula feeding, then interrupt ART (option B)	<350	lactic acidosis	<500		No	Tenofovir/emtricitabine(or lamivudine)/efavirenz single tablet fixed dose combination												hepatitis	No	Yes	Yes	No	Yes	Yes	No	6 monthly		6 monthly	6 monthly
3334249966	54977062	2014-06-30 14:20:34	2014-06-30 14:24:14					50 or more	30 or more years	No/none of these	No	No	>10 years	No	Private sector	Retain current <350 CD4 count	Treat till breastfeeding done or after delivery if formula fed if CD>350, then interrupt ART (option B)	<350		Treat till breastfeeding done or till delivery if formula feeding, then interrupt ART (option B)
3334173732	54977062	2014-06-30 13:43:03	2014-06-30 13:53:28					40-49	2015-10-19	No/none of these	No	Yes	>10 years	Yes	Public sector	Adopt the WHO threshold of < 500 CD4 count	Start ART and continue it forever (option B-plus)	<350		Treat till breastfeeding done or till delivery if formula feeding, then interrupt ART (option B)	<350	lactic acidosis	<500		Yes	Tenofovir/emtricitabine(or lamivudine)/efavirenz single tablet fixed dose combination												renal toxicity	Yes	Yes	Yes	No	No	Yes	No	6 monthly		Only if clinically indicated/my viral load went up	6 monthly
3334111164	54977062	2014-06-30 13:10:31	2014-06-30 13:44:52					30-39	2015-10-19	No/none of these	No	Yes	5-10 years	Yes	Public sector	Adopt the WHO threshold of < 500 CD4 count	Start ART and continue it forever (option B-plus)	<500		Start ART and continue it lifelong (option B-plus)	<500	Lactic Acidosis	<500		No	Tenofovir/emtricitabine(or lamivudine)/efavirenz single tablet fixed dose combination												Nephropathy	Yes	Yes	Yes	No	Yes	Yes	No	Annually		Annually	6 monthly
3334049944	54977062	2014-06-30 12:33:08	2014-06-30 13:27:34					30-39	2015-10-19	No/none of these	No	Yes	5-10 years	Yes	Public sector	Adopt the WHO threshold of < 500 CD4 count	Start ART and continue it forever (option B-plus)	<350		Start ART and continue it lifelong (option B-plus)	<200	lipodystrophy	<350		Yes			Abacavir	Emtricitabine or lamivudine	Efavirenz (600mg)							once daily dosing with least SE's if HLA B5701 negative	hypersensitivity reaction HLA B5701 associated, would test this beforehand	No	Yes	Yes	No	Yes	Yes	No	6 monthly		Annually	Annually
3333909209	54977062	2014-06-30 10:35:58	2014-06-30 10:41:14					30-39	2015-10-19	Adult physician/internist	No	No	5-10 years	Yes	Public sector	Retain current <350 CD4 count	Start ART and continue it forever (option B-plus)	<350		Start ART and continue it lifelong (option B-plus)	<350	lipodystrophy	<350		Yes	Tenofovir/emtricitabine(or lamivudine)/efavirenz single tablet fixed dose combination												renal dysfunction	No	Yes	Yes	Yes	Yes	No	No	Annually		6 monthly	6 monthly
3333746144	54977062	2014-06-30 07:46:27	2014-06-30 08:12:32					30-39	2015-10-19	Adult physician/internist	Yes	Yes	>10 years	Yes	Public sector	Retain current <350 CD4 count	Start ART and continue it forever (option B-plus)	<350		Start ART and continue it lifelong (option B-plus)	<350	hepatitis	<350		Yes	Tenofovir/emtricitabine(or lamivudine)/efavirenz single tablet fixed dose combination												renal failure	No	Yes	Yes	Yes	No	Yes	No	6 monthly		6 monthly	6 monthly
3333326962	54977062	2014-06-29 21:22:10	2014-06-29 21:28:30					30-39	2015-10-19	Adult physician/internist	No	No	>10 years	Yes	Public sector	Retain current <350 CD4 count	Start ART and continue it forever (option B-plus)	<350		Start ART and continue it lifelong (option B-plus)	<350	Lactic acidosis	<350		Yes	Tenofovir/emtricitabine(or lamivudine)/efavirenz single tablet fixed dose combination												CNS effects	No	Yes	No	No	No	No	No	6 monthly		Only if clinically indicated/my viral load went up	6 monthly
3333253185	54977062	2014-06-29 19:29:45	2014-06-29 21:04:36					40-49	20-29	No/none of these	No	No	>10 years	No	Private sector	Adopt the WHO threshold of < 500 CD4 count	Start ART and continue it forever (option B-plus)	<500		Treat till breastfeeding done or till delivery if formula feeding, then interrupt ART (option B)	immediately	LACTIC ACIDOSIS	immediately		Yes	Tenofovir/emtricitabine(or lamivudine)/efavirenz single tablet fixed dose combination												CNS SIDE EFFECTS	No	Yes	Yes	No	No	Yes	No	6 monthly		6 monthly	6 monthly
3333055401	54977062	2014-06-29 14:06:41	2014-06-29 14:16:54					50 or more	20-29	No/none of these	No	No	>10 years	No	Private sector	Adopt the WHO threshold of < 500 CD4 count	Start ART and continue it forever (option B-plus)	<350		Start ART and continue it lifelong (option B-plus)	<350	Lactic acidosis	<500		Yes	Tenofovir/emtricitabine(or lamivudine)/efavirenz single tablet fixed dose combination												Renal failiure	No	Yes	Yes	Yes	No	Yes	No	6 monthly		Annually	6 monthly
3333005556	54977062	2014-06-29 12:29:05	2014-06-29 12:37:35					30-39	<10 years	No/none of these	No	Yes	<5 years	Yes	Public sector	Adopt the WHO threshold of < 500 CD4 count	Start ART and continue it forever (option B-plus)	<500		Start ART and continue it lifelong (option B-plus)	<500	lactic acidosis	immediately		Yes	Tenofovir/emtricitabine(or lamivudine)/efavirenz single tablet fixed dose combination												renal failure	No	No	Yes	Yes	Yes	Yes	Yes	6 monthly		6 monthly	3 monthly
3332324772	54977062	2014-06-28 13:17:44	2014-06-28 13:35:56					50 or more	30 or more years	Adult physician/internist	No	No	<5 years	No	Public sector	Retain current <350 CD4 count	Start ART and continue it forever (option B-plus)	<350		Treat till breastfeeding done or till delivery if formula feeding, then interrupt ART (option B)	<350	peripheral/central NS side effects	<500		Yes	Tenofovir/emtricitabine(or lamivudine)/efavirenz single tablet fixed dose combination												cns side effects	No	No	No	No	No	Yes	Yes	Annually		6 monthly	Annually
3332238713	54977062	2014-06-28 10:44:42	2014-06-28 10:53:30					<30 years	<10 years	No/none of these	No	No	<5 years	Yes	Public sector	Adopt the WHO threshold of < 500 CD4 count	Start ART and continue it forever (option B-plus)	<350		Start ART and continue it lifelong (option B-plus)	immediately	Lactic acidosis	immediately		Yes	Tenofovir/emtricitabine(or lamivudine)/efavirenz single tablet fixed dose combination												Renal impairment	No	Yes	No	Yes	Yes	Yes	Yes	6 monthly		Only if clinically indicated/my viral load went up	6 monthly
3332217570	54977062	2014-06-28 09:28:05	2014-06-28 11:32:25					30-39	2015-10-19	No/none of these	No	No	5-10 years	Yes	Private sector	Retain current <350 CD4 count	Start ART and continue it forever (option B-plus)	<350		Treat till breastfeeding done or till delivery if formula feeding, then interrupt ART (option B)	<350	peripheral neuropathy	<350		No	Tenofovir/emtricitabine(or lamivudine)/efavirenz single tablet fixed dose combination												cns symptoms	No	Yes	Yes	No	No	Yes	Yes	6 monthly		6 monthly	6 monthly
3332209041	54977062	2014-06-28 09:36:23	2014-06-28 09:47:12					50 or more	30 or more years	No/none of these	No	No	>10 years	Yes	Public sector	Treat everyone, irrespective of CD4 count	Start ART and continue it forever (option B-plus)	<350		Start ART and continue it lifelong (option B-plus)	<500	lactic acidosis	immediately		Yes	Tenofovir/emtricitabine(or lamivudine)/efavirenz single tablet fixed dose combination												kidney problems	No	Yes	Yes	Yes	Yes	Yes	Yes	6 monthly		6 monthly	3 monthly
3331599677	54977062	2014-06-27 20:00:19	2014-06-27 20:16:41					40-49	2015-10-19	No/none of these	No	No	5-10 years	Yes	Both	Retain current <350 CD4 count	Start ART and continue it forever (option B-plus)	<350		Start ART and continue it lifelong (option B-plus)	I would wait till I was symptomatic with an HIV-related condition	Lactic acidosis	<350		Yes	Tenofovir/emtricitabine(or lamivudine)/efavirenz single tablet fixed dose combination
3331301359	54977062	2014-06-27 17:04:57	2014-06-27 17:17:01					40-49	20-29	Adult physician/internist	No	Yes	5-10 years	Yes	Public sector	Retain current <350 CD4 count	Start ART and continue it forever (option B-plus)	<350		Start ART and continue it lifelong (option B-plus)	<200	lactic acidosis	<350		No	Tenofovir/emtricitabine(or lamivudine)/efavirenz single tablet fixed dose combination												renal failure	Yes	Yes	Yes	Yes	No	Yes	No	6 monthly		Only if clinically indicated/my viral load went up	6 monthly
3331075648	54977062	2014-06-27 15:17:05	2014-06-27 15:38:50					40-49	2015-10-19	No/none of these	No	No	>10 years	Yes	Public sector	Adopt the WHO threshold of < 500 CD4 count	Start ART and continue it forever (option B-plus)	<350		Start ART and continue it lifelong (option B-plus)	<350	lactic acidosis	<500		Yes	Tenofovir/emtricitabine(or lamivudine)/efavirenz single tablet fixed dose combination												CNS side effects of EFV	Yes	Yes	Yes	No	No	Yes	No	Annually		Only if clinically indicated/my viral load went up	Annually
3331046404	54977062	2014-06-27 15:03:11	2014-06-27 15:17:47					40-49	2015-10-19	No/none of these	No	No	5-10 years	Yes	Public sector	Adopt the WHO threshold of < 500 CD4 count	Start ART and continue it forever (option B-plus)	<500		Start ART and continue it lifelong (option B-plus)	immediately	Lipodystrophy	immediately		No	Tenofovir/emtricitabine(or lamivudine)/efavirenz single tablet fixed dose combination												Dizziness	No	Yes	Yes	No	No	Yes	No
3331001231	54977062	2014-06-27 14:41:33	2014-06-27 14:59:21					<30 years	<10 years	No/none of these	No	No	<5 years	No	Public sector	Retain current <350 CD4 count	Start ART and continue it forever (option B-plus)	<350		Start ART and continue it lifelong (option B-plus)	<350	Peripheral neuropathy	<500		Yes	Tenofovir/emtricitabine(or lamivudine)/efavirenz single tablet fixed dose combination												Renal impairment	Yes	Yes	Yes	No	No	Yes	No	6 monthly		Annually	6 monthly
3330807078	54977062	2014-06-27 13:03:30	2014-06-27 13:13:13					30-39	2015-10-19	No/none of these	No	Yes	5-10 years	Yes	Public sector	Adopt the WHO threshold of < 500 CD4 count	Start ART and continue it forever (option B-plus)	<350		Start ART and continue it lifelong (option B-plus)	<200	mitochondrial toxicity	<500		No	Tenofovir/emtricitabine(or lamivudine)/efavirenz single tablet fixed dose combination												Renal toxicity	Yes	Yes	Yes	No	Yes	Yes	No	Annually		Annually	Annually
3330522556	54977062	2014-06-27 09:12:29	2014-06-27 09:30:22					40-49	2015-10-19	No/none of these	No	No	5-10 years	Yes	Both	Treat everyone, irrespective of CD4 count	Treat till breastfeeding done or after delivery if formula fed if CD>350, then interrupt ART (option B)	<350		Start ART and continue it lifelong (option B-plus)	<200	lipodystrophy	<500		No	Tenofovir/emtricitabine(or lamivudine)/efavirenz single tablet fixed dose combination												psyhiatric side effect of EFV	Yes	Yes	Yes	Yes	No	Yes	No	6 monthly		Only if clinically indicated/my viral load went up	6 monthly
3330477682	54977062	2014-06-27 08:27:51	2014-06-27 08:40:02					40-49	2015-10-19	Adult physician/internist	Yes	No	>10 years	Yes	Public sector	Adopt the WHO threshold of < 500 CD4 count	Start ART and continue it forever (option B-plus)	<350		Start ART and continue it lifelong (option B-plus)	<350	hyperlactataemia	<500		No		Tenofovir		Emtricitabine or lamivudine			Raltegravir	Darunavir/ritonavir				Avoidance of neuropsychiatric side-effects associated with efavirenz	Renal failure	Yes	Yes	Yes	No	No	Yes	No	6 monthly		6 monthly	6 monthly
3330392479	54977062	2014-06-27 06:48:45	2014-06-27 07:02:18					30-39	<10 years	No/none of these	No	No	<5 years	Yes	Public sector	Adopt the WHO threshold of < 500 CD4 count	Start ART and continue it forever (option B-plus)	Other (please specify)	Depends how her clinical condition holds up with a drop in CD4. For instance if she stil stage 1 below 350 and completely "healthy" I would still hold out with ARV's. Probably start below 200 but will get her to move to the city!	Treat till breastfeeding done or till delivery if formula feeding, then interrupt ART (option B)	I would wait till I was symptomatic with an HIV-related condition	lipodystrophy	<500		Yes	Tenofovir/emtricitabine(or lamivudine)/efavirenz single tablet fixed dose combination												fatigue/tiredness	No	Yes	Yes	Yes	No	Yes	Yes	6 monthly		6 monthly	3 monthly
3330391804	54977062	2014-06-27 06:47:56	2014-06-27 06:59:14					40-49	2015-10-19	No/none of these	No	No	5-10 years	No	Public sector	Adopt the WHO threshold of < 500 CD4 count	Start ART and continue it forever (option B-plus)	<350		Start ART and continue it lifelong (option B-plus)	<350	hyperlactetemia	immediately		Yes	Tenofovir/emtricitabine(or lamivudine)/efavirenz single tablet fixed dose combination												cognitive issues	No	Yes	Yes	No	Yes	Yes	Yes	6 monthly		6 monthly	Annually
3329900078	54977062	2014-06-26 22:30:10	2014-06-26 22:51:27					50 or more	30 or more years	No/none of these	Yes	Yes	>10 years	Yes	Private sector	Treat everyone, irrespective of CD4 count	Start ART and continue it forever (option B-plus)	Other (please specify)	i will want to know the viral load in view of the poor rural clinic treatment .The viral load will be a much better criteria in assessing when to start treatment in her special situation and available care	Start ART and continue it lifelong (option B-plus)	immediately	lactci acidosis	immediately		Yes	Tenofovir/emtricitabine(or lamivudine)/efavirenz single tablet fixed dose combination											not applicable	renal impairment	No	Yes	Yes	No	No	Yes	No	6 monthly		Annually	6 monthly
3329811307	54977062	2014-06-26 21:31:43	2014-06-26 21:43:02					30-39	2015-10-19	No/none of these	No	Yes	5-10 years	Yes	Private sector	Retain current <350 CD4 count	Start ART and continue it forever (option B-plus)	<350		Treat till breastfeeding done or till delivery if formula feeding, then interrupt ART (option B)	<350	Lactate acidosis	<500		No	Tenofovir/emtricitabine(or lamivudine)/efavirenz single tablet fixed dose combination													No	Yes	Yes	Yes	No	Yes	Yes	6 monthly		6 monthly	Only if clinically indicated/changed regimens
3329537943	54977062	2014-06-26 19:15:05	2014-06-26 19:29:52					30-39	<10 years	Adult physician/internist	No	No	5-10 years	No	Private sector	Treat everyone, irrespective of CD4 count	Start ART and continue it forever (option B-plus)	<500		Start ART and continue it lifelong (option B-plus)	<500	Lipodystrophy	immediately		Yes	Tenofovir/emtricitabine(or lamivudine)/efavirenz single tablet fixed dose combination												Side effects of efavirenz	Yes	Yes	Yes	Yes	Yes	Yes	No	3 monthly		3 monthly	3 monthly
3329490449	54977062	2014-06-26 18:52:34	2014-06-26 19:09:51					50 or more	30 or more years	No/none of these	Yes	No	5-10 years	Yes	Public sector	Adopt the WHO threshold of < 500 CD4 count	Start ART and continue it forever (option B-plus)	<500		Start ART and continue it lifelong (option B-plus)	<500	sjs	<500		Yes								Darunavir/ritonavir	Atazanavir/ritonavir (single tablet formulation)					No	No	Yes	No	Yes	Yes	No	6 monthly		Only if clinically indicated/my viral load went up	6 monthly
3329490269	54977062	2014-06-26 18:51:36	2014-06-26 19:00:25					<30 years	<10 years	No/none of these	No	Yes	<5 years	Yes	Public sector	Retain current <350 CD4 count	Start ART and continue it forever (option B-plus)	Other (please specify)	If she has a sexual partner then treatment as prevention, but ideally immediately if it weren't for the stockouts to prevent functional loss of CD4. In this case, probably 350 anyway.	Start ART and continue it lifelong (option B-plus)	immediately	lipodystrophy	immediately		No		Tenofovir		Emtricitabine or lamivudine			Raltegravir					Better side effect profile, quick viral suppression, well tolerated.	bone density loss	Yes	Yes	No	Yes	No	Yes	No	6 monthly		Only if clinically indicated/my viral load went up	6 monthly
3329470948	54977062	2014-06-26 18:43:07	2014-06-26 18:51:52					30-39	<10 years	No/none of these	No	No	<5 years	Yes	Public sector	Adopt the WHO threshold of < 500 CD4 count	Start ART and continue it forever (option B-plus)	<350		Start ART and continue it lifelong (option B-plus)	<500	peripheral neuropathy	immediately		Yes	Tenofovir/emtricitabine(or lamivudine)/efavirenz single tablet fixed dose combination												dizziness	Yes	Yes	Yes	No	No	Yes	No	6 monthly		6 monthly	6 monthly
3329470582	54977062	2014-06-26 18:43:14	2014-06-26 18:56:26					50 or more	30 or more years	No/none of these	No	Yes	5-10 years	No	Public sector	Retain current <350 CD4 count	Start ART and continue it forever (option B-plus)	<200		Treat till breastfeeding done or till delivery if formula feeding, then interrupt ART (option B)	<350	lipodystrophy	<500		No	Tenofovir/emtricitabine(or lamivudine)/efavirenz single tablet fixed dose combination												psychiatric problems	No	Yes	No	No	Yes	Yes	No	Annually		Only if clinically indicated/my viral load went up	Annually
3329307680	54977062	2014-06-26 17:21:02	2014-06-27 19:33:46					30-39	<10 years	No/none of these	No	Yes	<5 years	Yes	Public sector	Retain current <350 CD4 count	Treat till breastfeeding done or after delivery if formula fed if CD>350, then interrupt ART (option B)	<350		Start ART and continue it lifelong (option B-plus)	<350	Pancreatitis	immediately		Yes	Tenofovir/emtricitabine(or lamivudine)/efavirenz single tablet fixed dose combination												Renal impairment	No	Yes	No	No	No	Yes	No	6 monthly		6 monthly	6 monthly
3329289922	54977062	2014-06-26 17:11:18	2014-06-26 17:20:15					50 or more	20-29	Adult physician/internist	Yes	No	>10 years	Yes	Public sector	Adopt the WHO threshold of < 500 CD4 count	Start ART and continue it forever (option B-plus)	<500		Start ART and continue it lifelong (option B-plus)	<500	Loosing my boyish good looks through lipoatrophy	<500		No		Tenofovir		Emtricitabine or lamivudine							dolutegravir	Dolutegravir superior to efavirenz and raltegravir	renal toxicity	Yes	Yes	Yes	No	No	No	No	Annually		Annually	6 monthly
3329134299	54977062	2014-06-26 15:57:08	2014-06-26 16:15:43					40-49	2015-10-19	No/none of these	No	No	5-10 years	Yes	Public sector	Adopt the WHO threshold of < 500 CD4 count	Start ART and continue it forever (option B-plus)	<500		Start ART and continue it lifelong (option B-plus)	<350	Lactic acidosis	<500		Yes	Tenofovir/emtricitabine(or lamivudine)/efavirenz single tablet fixed dose combination												Renal failure	Yes	Yes	No	No	No	Yes	No	Annually		Only if clinically indicated/my viral load went up	6 monthly
3329110944	54977062	2014-06-26 15:46:04	2014-06-26 15:56:47					30-39	<10 years	No/none of these	No	Yes	<5 years	Yes	Public sector	Retain current <350 CD4 count	Start ART and continue it forever (option B-plus)	<500		Start ART and continue it lifelong (option B-plus)	immediately	lactic acidosis	immediately		No	Tenofovir/emtricitabine(or lamivudine)/efavirenz single tablet fixed dose combination												drug-induced liver injury	No	Yes	No	No	No	Yes	No	3 monthly		6 monthly	6 monthly
3329101355	54977062	2014-06-26 15:41:37	2014-06-26 15:53:25					50 or more	30 or more years	No/none of these	No	No	>10 years	Yes	Private sector	Adopt the WHO threshold of < 500 CD4 count	Start ART and continue it forever (option B-plus)	<350		Start ART and continue it lifelong (option B-plus)	immediately	Lipodystrophy	immediately		Yes	Tenofovir/emtricitabine(or lamivudine)/efavirenz single tablet fixed dose combination											N/A	Renal Dysfunction	No	Yes	Yes	No	No	No	No	6 monthly		6 monthly	6 monthly
3329030955	54977062	2014-06-26 15:09:03	2014-06-26 15:18:45					40-49	20-29	No/none of these	No	Yes	5-10 years	Yes	Public sector	Retain current <350 CD4 count	Start ART and continue it forever (option B-plus)	<200		Start ART and continue it lifelong (option B-plus)	<350	LIPOATROPHY	<350		Yes	Tenofovir/emtricitabine(or lamivudine)/efavirenz single tablet fixed dose combination												HALLUCINATIONS	No	Yes	Yes	No	No	Yes	No	6 monthly		Annually	6 monthly
3329022039	54977062	2014-06-26 15:04:33	2014-06-26 15:25:14					30-39	2015-10-19	No/none of these	No	Yes	5-10 years	Yes	Public sector	Adopt the WHO threshold of < 500 CD4 count	Start ART and continue it forever (option B-plus)	<500		Start ART and continue it lifelong (option B-plus)	<200	Lipodystrophy	<500		Yes		Tenofovir		Emtricitabine or lamivudine			Raltegravir					Fewer side effects and drug interactions, more durable regimen	Renal dysfunction	No	Yes	Yes	Yes	Yes	Yes	Yes	6 monthly		Only if clinically indicated/my viral load went up	6 monthly
3328901162	54977062	2014-06-26 14:10:17	2014-06-26 14:24:05					30-39	<10 years	No/none of these	No	No	<5 years	Yes	Both	Adopt the WHO threshold of < 500 CD4 count	Start ART and continue it forever (option B-plus)	<350		Start ART and continue it lifelong (option B-plus)	<500	Hallucinations	immediately		Yes	Tenofovir/emtricitabine(or lamivudine)/efavirenz single tablet fixed dose combination												Hallucinations	Yes	Yes	Yes	Yes	Yes	Yes	No	Annually		Annually	6 monthly
3328895093	54977062	2014-06-26 14:07:33	2014-06-26 14:30:10					30-39	<10 years	Adult physician/internist	No	No	<5 years	Yes	Public sector	Adopt the WHO threshold of < 500 CD4 count	Start ART and continue it forever (option B-plus)	<350		Start ART and continue it lifelong (option B-plus)	<200	Peripheral neuropathy	immediately		Yes	Tenofovir/emtricitabine(or lamivudine)/efavirenz single tablet fixed dose combination												Psychosis	No	No	Yes	No	Yes	Yes	No	Other (please specify)	2 monthly	Only if clinically indicated/my viral load went up	3 monthly
3328862879	54977062	2014-06-26 13:51:33	2014-06-26 14:07:58					40-49	2015-10-19	No/none of these	No	No	5-10 years	No	Both	Adopt the WHO threshold of < 500 CD4 count	Start ART and continue it forever (option B-plus)	<500		Start ART and continue it lifelong (option B-plus)	<500	lactic acidosis	<500		No				Emtricitabine or lamivudine	Efavirenz (600mg)							would like to be on 3tc	STEPHEN JOHNSON SYNDROME	No	Yes	Yes	No	Yes	Yes	No	Other (please specify)	ONLY IF CD4 COUNT DROPS MARKEDLY	Annually	Other (please specify)
3328601086	54977062	2014-06-26 11:11:31	2014-06-26 11:28:54					30-39	2015-10-19	No/none of these	No	No	<5 years	No	Private sector	Adopt the WHO threshold of < 500 CD4 count	Treat till breastfeeding done or after delivery if formula fed if CD>350, then interrupt ART (option B)	<200		Start ART and continue it lifelong (option B-plus)	immediately	lipoatrophy	immediately		Yes			Abacavir	Emtricitabine or lamivudine	Efavirenz (600mg)							Avoid Tenofovir renal side effects	abacavir hypersensitivity	No	No	No	No	Yes	Yes	No	Annually		Annually	6 monthly
3328561313	54977062	2014-06-26 10:36:24	2014-06-26 10:57:22					30-39	2015-10-19	No/none of these	No	No	<5 years	Yes	Private sector	Adopt the WHO threshold of < 500 CD4 count	Start ART and continue it forever (option B-plus)	<200		Start ART and continue it lifelong (option B-plus)	<350	Lipodystrophy	<500		No	Tenofovir/emtricitabine(or lamivudine)/efavirenz single tablet fixed dose combination											Nad	Kidney failure	Yes	Yes	Yes	Yes	Yes	Yes	Yes	6 monthly		6 monthly	6 monthly
3328556602	54977062	2014-06-26 10:32:13	2014-06-26 10:38:42					50 or more	30 or more years	No/none of these	No	No	5-10 years	Yes	Public sector	Adopt the WHO threshold of < 500 CD4 count	Start ART and continue it forever (option B-plus)	<500		Start ART and continue it lifelong (option B-plus)	<200	lactic acidosis	<500		Yes	Tenofovir/emtricitabine(or lamivudine)/efavirenz single tablet fixed dose combination											n a	renal	Yes	Yes	Yes	Yes	Yes	Yes	No	6 monthly		Annually	6 monthly
3328546303	54977062	2014-06-26 10:22:42	2014-06-26 10:28:01					40-49	2015-10-19	No/none of these	No	No	5-10 years	No	Public sector	Adopt the WHO threshold of < 500 CD4 count	Treat till breastfeeding done or after delivery if formula fed if CD>350, then interrupt ART (option B)	<350
3328477622	54977062	2014-06-26 09:15:23	2014-06-26 09:22:59					40-49	2015-10-19	Adult physician/internist	Yes	Yes	>10 years	Yes	Both	Treat everyone, irrespective of CD4 count	Start ART and continue it forever (option B-plus)	Immediately, irrespective of CD4 count		Start ART and continue it lifelong (option B-plus)	immediately	Lactic acidosis	immediately		Yes		Tenofovir		Emtricitabine or lamivudine			Raltegravir					Less adverse events	Renal impairment	No	Yes	Yes	Yes	Yes	Yes	No	Annually		Only if clinically indicated/my viral load went up	Annually
3328429130	54977062	2014-06-26 08:27:42	2014-06-26 08:36:05					30-39	2015-10-19	No/none of these	No	Yes	5-10 years	Yes	Public sector	Treat everyone, irrespective of CD4 count	Start ART and continue it forever (option B-plus)	Immediately, irrespective of CD4 count		Start ART and continue it lifelong (option B-plus)	<350	lipodystrophy	immediately		Yes	Tenofovir/emtricitabine(or lamivudine)/efavirenz single tablet fixed dose combination												renal impairment	Yes	Yes	No	Yes	Yes	Yes	Yes	6 monthly		Only if clinically indicated/my viral load went up	6 monthly
3328420819	54977062	2014-06-26 08:19:51	2014-06-26 08:26:48					40-49	2015-10-19	No/none of these	No	No	5-10 years	Yes	Public sector	Retain current <350 CD4 count	Treat till breastfeeding done or after delivery if formula fed if CD>350, then interrupt ART (option B)	<350		Treat till breastfeeding done or till delivery if formula feeding, then interrupt ART (option B)	immediately	lipodystrophy	immediately		No	Tenofovir/emtricitabine(or lamivudine)/efavirenz single tablet fixed dose combination												none	No	No	No	No	No	Yes	No	Annually		Annually	Only if clinically indicated/changed regimens
3328365007	54977062	2014-06-26 07:21:31	2014-06-26 07:29:07					30-39	<10 years	No/none of these	No	Yes	5-10 years	Yes	Public sector	Adopt the WHO threshold of < 500 CD4 count	Treat till breastfeeding done or after delivery if formula fed if CD>350, then interrupt ART (option B)	<350		Treat till breastfeeding done or till delivery if formula feeding, then interrupt ART (option B)	<200	Lactic acidosis	<500		No	Tenofovir/emtricitabine(or lamivudine)/efavirenz single tablet fixed dose combination												Renal toxicity	No	Yes	Yes	Yes	No	Yes	Yes	6 monthly		Only if clinically indicated/my viral load went up	6 monthly
3328350181	54977062	2014-06-26 07:04:14	2014-06-26 07:25:00					50 or more	20-29	No/none of these	No	No	5-10 years	Yes	Private sector	Adopt the WHO threshold of < 500 CD4 count	Treat till breastfeeding done or after delivery if formula fed if CD>350, then interrupt ART (option B)	<500		Start ART and continue it lifelong (option B-plus)	immediately	renal failure	immediately		Yes	Tenofovir/emtricitabine(or lamivudine)/efavirenz single tablet fixed dose combination												renal failure	No	Yes	Yes	Yes	Yes	Yes	Yes	3 monthly		3 monthly	3 monthly
3328279970	54977062	2014-06-26 05:34:12	2014-06-26 05:38:24					50 or more	30 or more years	No/none of these	No	No	<5 years	No	Private sector	Adopt the WHO threshold of < 500 CD4 count	Treat till breastfeeding done or after delivery if formula fed if CD>350, then interrupt ART (option B)
3328232284	54977062	2014-06-26 04:27:41	2014-06-26 04:40:18					50 or more	30 or more years	No/none of these	Yes	Yes	>10 years	No	Private sector	Treat everyone, irrespective of CD4 count	Start ART and continue it forever (option B-plus)	Immediately, irrespective of CD4 count		Start ART and continue it lifelong (option B-plus)	<350	lactic acidosis	immediately		Yes							Raltegravir		Atazanavir/ritonavir (single tablet formulation)			Metabolically neutral	drug interactions	No	Yes	Yes	Yes	Yes	No	No	6 monthly		6 monthly	6 monthly
3328206219	54977062	2014-06-26 03:53:18	2014-06-26 04:48:31					50 or more	2015-10-19	No/none of these	No	Yes	5-10 years	Yes	Public sector	Adopt the WHO threshold of < 500 CD4 count	Start ART and continue it forever (option B-plus)	Other (please specify)	I may not rash to initiate this patient on HAART in such environmental condition,as she will fail treatment and likely to develop resistance...	Start ART and continue it lifelong (option B-plus)	immediately	D4T mitochondrial Toxicity	immediately	I must supprest my viral road as well as soon as possible to protect my partner who all ready is viral suppressed	No	Tenofovir/emtricitabine(or lamivudine)/efavirenz single tablet fixed dose combination												Tenofovir relater nephrotoxicity and Efavirenz neuro-psychiatric complication	Yes	Yes	Yes	Yes	Yes	Yes	Yes	Annually		Annually	6 monthly
3328134592	54977062	2014-06-25 18:55:26	2014-06-26 02:56:16					40-49	2015-10-19	Adult physician/internist	No	No	<5 years	No	Public sector	Adopt the WHO threshold of < 500 CD4 count	Treat till breastfeeding done or after delivery if formula fed if CD>350, then interrupt ART (option B)	<500		Treat till breastfeeding done or till delivery if formula feeding, then interrupt ART (option B)	<500	Lactic acidosis	immediately		Yes	Tenofovir/emtricitabine(or lamivudine)/efavirenz single tablet fixed dose combination												Renal impairement	No	Yes	Yes	Yes	Yes	Yes	No	6 monthly		6 monthly	Other (please specify)
3327648391	54977062	2014-06-25 20:33:43	2014-06-25 20:49:02					40-49	20-29	No/none of these	No	No	5-10 years	Yes	Public sector	Retain current <350 CD4 count	Start ART and continue it forever (option B-plus)	<350		Start ART and continue it lifelong (option B-plus)	<350	lactic acidosis	<500		No	Tenofovir/emtricitabine(or lamivudine)/efavirenz single tablet fixed dose combination												renal failure	Yes	Yes	Yes	No	No	No	No	6 monthly		Annually	6 monthly
3327637275	54977062	2014-06-25 20:28:09	2014-06-25 20:45:28					30-39	2015-10-19	No/none of these	No	No	<5 years	No	Private sector	Adopt the WHO threshold of < 500 CD4 count	Start ART and continue it forever (option B-plus)	<350		Treat till breastfeeding done or till delivery if formula feeding, then interrupt ART (option B)	<350	Lypodystrophy	<350		Yes	Tenofovir/emtricitabine(or lamivudine)/efavirenz single tablet fixed dose combination												Neurological effects of efavirenz	No	No	Yes	Yes	Yes	Yes	No	6 monthly		6 monthly	6 monthly
3327615164	54977062	2014-06-25 20:17:37	2014-06-25 20:31:34					50 or more	30 or more years	No/none of these	No	No	>10 years	Yes	Both	Retain current <350 CD4 count	Start ART and continue it forever (option B-plus)	<350		Start ART and continue it lifelong (option B-plus)	<350	lactic acidosis	<350		No	Tenofovir/emtricitabine(or lamivudine)/efavirenz single tablet fixed dose combination											no pill burden	renal failure	Yes	No	Yes	No	No	Yes	No	6 monthly		Only if clinically indicated/my viral load went up	6 monthly
3327535375	54977062	2014-06-25 19:39:23	2014-06-25 19:58:52					30-39	<10 years	No/none of these	No	Yes	<5 years	Yes	Public sector	Retain current <350 CD4 count	Start ART and continue it forever (option B-plus)	<350		Start ART and continue it lifelong (option B-plus)	<350	Lactate acidosis	<350		Yes	Tenofovir/emtricitabine(or lamivudine)/efavirenz single tablet fixed dose combination												Renal problems	Yes	Yes	Yes	No	Yes	Yes	Yes	6 monthly		Annually	6 monthly
3327481585	54977062	2014-06-25 19:14:30	2014-06-25 19:22:23					50 or more	30 or more years	No/none of these	No	No	>10 years	Yes	Private sector	Adopt the WHO threshold of < 500 CD4 count	Treat till breastfeeding done or after delivery if formula fed if CD>350, then interrupt ART (option B)	<350		Treat till breastfeeding done or till delivery if formula feeding, then interrupt ART (option B)	immediately	Jaundice	<500		Yes	Tenofovir/emtricitabine(or lamivudine)/efavirenz single tablet fixed dose combination											Not applicable	Peripheral neuropathy	Yes	Yes	Yes	Yes	Yes	Yes	Yes	6 monthly		6 monthly	6 monthly
3327436329	54977062	2014-06-25 18:52:45	2014-06-25 18:55:42					30-39	<10 years	No/none of these	No	No	<5 years	Yes	Public sector	Adopt the WHO threshold of < 500 CD4 count	Start ART and continue it forever (option B-plus)	<500		Start ART and continue it lifelong (option B-plus)
3327410748	54977062	2014-06-25 18:40:57	2014-06-25 18:56:31					40-49	2015-10-19	No/none of these	No	No	5-10 years	Yes	Public sector	Adopt the WHO threshold of < 500 CD4 count	Start ART and continue it forever (option B-plus)	<350		Start ART and continue it lifelong (option B-plus)	<350	lipodystrophy	<500		Yes	Tenofovir/emtricitabine(or lamivudine)/efavirenz single tablet fixed dose combination												mental health side effects from EFV	No	No	Yes	No	Yes	Yes	No	6 monthly		Only if clinically indicated/my viral load went up	6 monthly
3327398570	54977062	2014-06-25 18:32:53	2014-06-25 19:04:23					40-49	2015-10-19	No/none of these	No	No	5-10 years	Yes	Private sector	Adopt the WHO threshold of < 500 CD4 count	Treat till breastfeeding done or after delivery if formula fed if CD>350, then interrupt ART (option B)	Other (please specify)	<250	Treat till breastfeeding done or till delivery if formula feeding, then interrupt ART (option B)	<350	lipodsystrophy	<350		No	Tenofovir/emtricitabine(or lamivudine)/efavirenz single tablet fixed dose combination												Renal impairement	Yes	Yes	Yes	No	No	Yes	No	Annually		6 monthly	6 monthly
3327380026	54977062	2014-06-25 18:26:19	2014-06-25 18:42:10					50 or more	30 or more years	No/none of these	No	No	>10 years	No	Private sector	Retain current <350 CD4 count	Start ART and continue it forever (option B-plus)	<350		Start ART and continue it lifelong (option B-plus)	<350	lipodistrubution	immediately		Yes	Tenofovir/emtricitabine(or lamivudine)/efavirenz single tablet fixed dose combination												none	No	No	Yes	Yes	Yes	Yes	Yes	6 monthly		6 monthly	6 monthly
3327369205	54977062	2014-06-25 18:21:07	2014-06-25 18:32:42					40-49	2015-10-19	No/none of these	No	Yes	5-10 years	No	Public sector	Retain current <350 CD4 count	Start ART and continue it forever (option B-plus)	<350		Start ART and continue it lifelong (option B-plus)	<200	lipodystrophy	<350		No	Tenofovir/emtricitabine(or lamivudine)/efavirenz single tablet fixed dose combination												neuro psychiatric symptoms	No	Yes	Yes	No	Yes	Yes	Yes	Annually		Only if clinically indicated/my viral load went up	Annually
3327337460	54977062	2014-06-25 18:06:34	2014-06-25 18:16:13					<30 years	<10 years	No/none of these	No	No	<5 years	Yes	Public sector	Adopt the WHO threshold of < 500 CD4 count	Start ART and continue it forever (option B-plus)	<350		Start ART and continue it lifelong (option B-plus)	<350	Lactic acidosis	<500		Yes	Tenofovir/emtricitabine(or lamivudine)/efavirenz single tablet fixed dose combination												Renal failure	No	Yes	Yes	No	No	Yes	Yes	Annually		Only if clinically indicated/my viral load went up	Annually
3327337079	54977062	2014-06-25 18:06:22	2014-06-25 18:13:50					40-49	20-29	No/none of these	No	No	>10 years	No	Private sector	Retain current <350 CD4 count	Treat till breastfeeding done or after delivery if formula fed if CD>350, then interrupt ART (option B)	<350		Treat till breastfeeding done or till delivery if formula feeding, then interrupt ART (option B)	<350	Lipodystrophy	<350		Yes	Tenofovir/emtricitabine(or lamivudine)/efavirenz single tablet fixed dose combination												Dizzyness and malaise	Yes	Yes	Yes	No	Yes	Yes	No	6 monthly		Annually	6 monthly
3327330772	54977062	2014-06-25 18:03:20	2014-06-25 18:07:14					50 or more	30 or more years	No/none of these	No	Yes	>10 years	No	Public sector	Adopt the WHO threshold of < 500 CD4 count	Start ART and continue it forever (option B-plus)	<500
3327293989	54977062	2014-06-25 14:16:08	2014-06-25 18:00:31					30-39	2015-10-19	Adult physician/internist	No	No	5-10 years	Yes	Public sector	Adopt the WHO threshold of < 500 CD4 count	Start ART and continue it forever (option B-plus)	<500		Start ART and continue it lifelong (option B-plus)	<350	peripheral neuropathy	<500		Yes	Tenofovir/emtricitabine(or lamivudine)/efavirenz single tablet fixed dose combination												neuropsychiatric	Yes	Yes	Yes	No	No	No	No	Annually		Only if clinically indicated/my viral load went up	6 monthly
3327272486	54977062	2014-06-25 17:36:26	2014-06-25 17:50:23					30-39	<10 years	No/none of these	No	No	<5 years	No	Public sector	Adopt the WHO threshold of < 500 CD4 count	Start ART and continue it forever (option B-plus)	<500		Start ART and continue it lifelong (option B-plus)	<500	Lipodystrophy	<500		Yes	Tenofovir/emtricitabine(or lamivudine)/efavirenz single tablet fixed dose combination												Psychosis from efaverenz	Yes	Yes	Yes	Yes	Yes	Yes	Yes	6 monthly		6 monthly	6 monthly
3327269530	54977062	2014-06-25 17:35:14	2014-06-25 17:43:46					40-49	20-29	No/none of these	No	Yes	<5 years	Yes	Both	Retain current <350 CD4 count	Start ART and continue it forever (option B-plus)	<350		Start ART and continue it lifelong (option B-plus)	<350	lipodystrophy	<350		Yes	Tenofovir/emtricitabine(or lamivudine)/efavirenz single tablet fixed dose combination											N/a	Renal failure	No	Yes	Yes	No	No	Yes	No	6 monthly		6 monthly	3 monthly
3327249043	54977062	2014-06-25 17:26:13	2014-06-25 17:36:53					50 or more	20-29	No/none of these	No	Yes	>10 years	Yes	Private sector	Adopt the WHO threshold of < 500 CD4 count	Start ART and continue it forever (option B-plus)	<350		Treat till breastfeeding done or till delivery if formula feeding, then interrupt ART (option B)	<350	Lactic Acidosis	<500		Yes	Tenofovir/emtricitabine(or lamivudine)/efavirenz single tablet fixed dose combination												Renal failure	No	No	Yes	Yes	Yes	Yes	No	6 monthly		6 monthly	6 monthly
3327245689	54977062	2014-06-25 17:24:38	2014-06-25 17:35:04					50 or more	2015-10-19	No/none of these	No	No	<5 years	Yes	Public sector	Adopt the WHO threshold of < 500 CD4 count	Start ART and continue it forever (option B-plus)	Immediately, irrespective of CD4 count		Start ART and continue it lifelong (option B-plus)	immediately	Lacticacidosis	immediately		Yes	Tenofovir/emtricitabine(or lamivudine)/efavirenz single tablet fixed dose combination												Rise in creatinine	Yes	Yes	Yes	No	No	Yes	No	Annually		Only if clinically indicated/my viral load went up	Annually
3327235069	54977062	2014-06-25 17:20:28	2014-06-25 17:29:30					30-39	2015-10-19	No/none of these	No	No	5-10 years	Yes	Public sector	Adopt the WHO threshold of < 500 CD4 count	Start ART and continue it forever (option B-plus)	<350		Start ART and continue it lifelong (option B-plus)	<200	lipodystrophy	<350		No	Tenofovir/emtricitabine(or lamivudine)/efavirenz single tablet fixed dose combination												lipodystrophy	No	Yes	Yes	No	No	Yes	No	Annually		Annually	Annually
3327226169	54977062	2014-06-25 17:16:00	2014-06-25 17:25:35					40-49	2015-10-19	No/none of these	No	No	5-10 years	No	Public sector	Treat everyone, irrespective of CD4 count	Start ART and continue it forever (option B-plus)	<350		Start ART and continue it lifelong (option B-plus)	immediately	Hyperlactatemia	immediately		Yes	Tenofovir/emtricitabine(or lamivudine)/efavirenz single tablet fixed dose combination												Renal failure	Yes	No	Yes	Yes	Yes	Yes	Yes	Annually		Annually	6 monthly
3327203360	54977062	2014-06-25 17:04:53	2014-06-25 17:14:11					30-39	2015-10-19	Adult physician/internist	No	No	5-10 years	Yes	Public sector	Retain current <350 CD4 count	Start ART and continue it forever (option B-plus)	<500		Start ART and continue it lifelong (option B-plus)	<500	Peripheral neuropathy	<500		No	Tenofovir/emtricitabine(or lamivudine)/efavirenz single tablet fixed dose combination												Renal failure	No	Yes	Yes	Yes	No	No	Yes	6 monthly		Only if clinically indicated/my viral load went up	6 monthly
3327178049	54977062	2014-06-25 16:53:01	2014-06-25 17:11:48					50 or more	20-29	No/none of these	No	Yes	<5 years	Yes	Public sector	Retain current <350 CD4 count	Start ART and continue it forever (option B-plus)	<350		Start ART and continue it lifelong (option B-plus)	<350	lipoatrophy and lipodistrophy	immediately		Yes		Tenofovir		Emtricitabine or lamivudine		Nevirapine						to avoid EFV CNS side effects	nephrotoxicity	No	Yes	Yes	Yes	Yes	Yes	Yes	Annually		Annually	6 monthly
3327117163	54977062	2014-06-25 16:08:07	2014-06-25 16:32:24					50 or more	30 or more years	No/none of these	No	No	>10 years	No	Private sector	Retain current <350 CD4 count	Treat till breastfeeding done or after delivery if formula fed if CD>350, then interrupt ART (option B)	<350		Treat till breastfeeding done or till delivery if formula feeding, then interrupt ART (option B)	<350	stavudine side effects	<350		No	Tenofovir/emtricitabine(or lamivudine)/efavirenz single tablet fixed dose combination												Kidney failure	No	No	No	No	No	Yes	No	6 monthly		Annually	6 monthly
3327094468	54977062	2014-06-25 16:14:11	2014-06-25 16:24:19					50 or more	2015-10-19	No/none of these	No	No	>10 years	Yes	Private sector	Retain current <350 CD4 count	Start ART and continue it forever (option B-plus)	<350		Start ART and continue it lifelong (option B-plus)	<350	lactic acidosis	<500		Yes	Tenofovir/emtricitabine(or lamivudine)/efavirenz single tablet fixed dose combination												depression	No	Yes	Yes	No	No	Yes	Yes	6 monthly		6 monthly	6 monthly
3327011843	54977062	2014-06-25 15:44:13	2014-06-25 16:02:15					40-49	2015-10-19	No/none of these	No	Yes	>10 years	Yes	Public sector	Retain current <350 CD4 count	Start ART and continue it forever (option B-plus)	<350		Start ART and continue it lifelong (option B-plus)	<350	lactic acidosis, lipodystrophy	immediately		No	Tenofovir/emtricitabine(or lamivudine)/efavirenz single tablet fixed dose combination												TDF induced Fanconi syndrome	Yes	Yes	Yes	No	No	Yes	No	Annually		Only if clinically indicated/my viral load went up	Annually
3326979740	54977062	2014-06-25 15:29:18	2014-06-25 15:41:35					50 or more	30 or more years	No/none of these	No	Yes	5-10 years	Yes	Public sector	Treat everyone, irrespective of CD4 count	Start ART and continue it forever (option B-plus)	<500		Start ART and continue it lifelong (option B-plus)	<350	Drug induced hepatitis	<500		Yes	Tenofovir/emtricitabine(or lamivudine)/efavirenz single tablet fixed dose combination												Renal insufficiency	Yes	Yes	Yes	No	Yes	Yes	Yes	Annually		Annually	Annually
3326973462	54977062	2014-06-25 15:28:02	2014-06-25 15:31:09					30-39	<10 years	Adult physician/internist	No	No	<5 years	Yes	Public sector	Adopt the WHO threshold of < 500 CD4 count	Start ART and continue it forever (option B-plus)
3326966086	54977062	2014-06-25 15:24:58	2014-06-25 15:47:04					50 or more	30 or more years	No/none of these	No	No	5-10 years	No	Private sector	Treat everyone, irrespective of CD4 count	Start ART and continue it forever (option B-plus)	Other (please specify)	Start immediately if spouse is HIV negative or if less than 350	Start ART and continue it lifelong (option B-plus)	<350	liver toxicity	immediately		No	Tenofovir/emtricitabine(or lamivudine)/efavirenz single tablet fixed dose combination												renal toxicity	No	Yes	Yes	No	No	No	No	Annually		Annually	6 monthly
3326932852	54977062	2014-06-25 15:10:49	2014-06-25 15:15:44					50 or more	30 or more years	Adult physician/internist	No	No	>10 years	Yes	Both	Adopt the WHO threshold of < 500 CD4 count	Start ART and continue it forever (option B-plus)	<500		Start ART and continue it lifelong (option B-plus)
3326931235	54977062	2014-06-25 15:10:08	2014-06-25 15:18:35					50 or more	20-29	No/none of these	No	Yes	>10 years	Yes	Private sector	Adopt the WHO threshold of < 500 CD4 count	Start ART and continue it forever (option B-plus)	<500		Start ART and continue it lifelong (option B-plus)
3326910652	54977062	2014-06-25 15:01:10	2014-06-25 15:09:56					50 or more	30 or more years	No/none of these	No	No	>10 years	No	Public sector	Adopt the WHO threshold of < 500 CD4 count	Start ART and continue it forever (option B-plus)	Immediately, irrespective of CD4 count		Start ART and continue it lifelong (option B-plus)	<350	Peripheral neuropathy	immediately		Yes	Tenofovir/emtricitabine(or lamivudine)/efavirenz single tablet fixed dose combination												Renal but would monitor closely	Yes	Yes	Yes	No	No	Yes	No	Annually		Annually	Annually
3326869058	54977062	2014-06-25 14:43:00	2014-06-25 14:52:04					30-39	2015-10-19	No/none of these	No	Yes	5-10 years	Yes	Public sector	Adopt the WHO threshold of < 500 CD4 count	Treat till breastfeeding done or after delivery if formula fed if CD>350, then interrupt ART (option B)	<350		Treat till breastfeeding done or till delivery if formula feeding, then interrupt ART (option B)	<200	lipoatrophy	<500		Yes	Tenofovir/emtricitabine(or lamivudine)/efavirenz single tablet fixed dose combination												renal toxicity	No	Yes	Yes	No	No	Yes	No	6 monthly		Only if clinically indicated/my viral load went up	6 monthly
3326866779	54977062	2014-06-25 14:41:36	2014-06-25 14:58:08					30-39	<10 years	No/none of these	No	Yes	<5 years	No	Public sector	Adopt the WHO threshold of < 500 CD4 count	Start ART and continue it forever (option B-plus)	<500		Start ART and continue it lifelong (option B-plus)	<500	lipodystrophy	<500		No	Tenofovir/emtricitabine(or lamivudine)/efavirenz single tablet fixed dose combination												Psychosis from EFV.	No	Yes	Yes	No	No	Yes	No	6 monthly		6 monthly	6 monthly
3326834514	54977062	2014-06-25 14:28:10	2014-06-25 16:09:26					30-39	2015-10-19	No/none of these	No	Yes	<5 years	Yes	Public sector	Adopt the WHO threshold of < 500 CD4 count	Start ART and continue it forever (option B-plus)	<350		Start ART and continue it lifelong (option B-plus)	<350	Lactic acidosis	<350		No	Tenofovir/emtricitabine(or lamivudine)/efavirenz single tablet fixed dose combination												Renal impairment	Yes	Yes	No	No	No	No	No	6 monthly		Only if clinically indicated/my viral load went up	6 monthly
3326760116	54977062	2014-06-25 13:54:55	2014-06-25 14:16:01					40-49	2015-10-19	No/none of these	No	No	5-10 years	No	Private sector	Adopt the WHO threshold of < 500 CD4 count	Start ART and continue it forever (option B-plus)	<350		Start ART and continue it lifelong (option B-plus)	<500		<500		No	Tenofovir/emtricitabine(or lamivudine)/efavirenz single tablet fixed dose combination													No	Yes	Yes	Yes	Yes	Yes	Yes	Annually		Annually	Annually
3326752512	54977062	2014-06-25 13:52:20	2014-06-25 14:09:26					50 or more	30 or more years	No/none of these	No	No	>10 years	Yes	Public sector	Treat everyone, irrespective of CD4 count	Start ART and continue it forever (option B-plus)	<350		Start ART and continue it lifelong (option B-plus)	<350		immediately		Yes	Tenofovir/emtricitabine(or lamivudine)/efavirenz single tablet fixed dose combination													Yes	Yes	Yes	Yes	Yes	Yes	Yes
3326702904	54977062	2014-06-25 13:30:07	2014-06-25 13:47:49					40-49	20-29	No/none of these	No	Yes	5-10 years	Yes	Public sector	Adopt the WHO threshold of < 500 CD4 count	Start ART and continue it forever (option B-plus)	<350		Start ART and continue it lifelong (option B-plus)	<350	Lactic Acidosis	immediately		No	Tenofovir/emtricitabine(or lamivudine)/efavirenz single tablet fixed dose combination												Acute tubular necrosis	No	Yes	Yes	No	No	Yes	No	6 monthly		6 monthly	3 monthly
3326594542	54977062	2014-06-25 12:37:46	2014-06-25 12:47:25					50 or more	20-29	No/none of these	No	Yes	5-10 years	Yes	Both	Adopt the WHO threshold of < 500 CD4 count	Start ART and continue it forever (option B-plus)	<350		Treat till breastfeeding done or till delivery if formula feeding, then interrupt ART (option B)	<350	lactic acidoses	<500		No	Tenofovir/emtricitabine(or lamivudine)/efavirenz single tablet fixed dose combination												perhaps sleep issues	No	Yes	Yes	Yes	Yes	No	No	Annually		Only if clinically indicated/my viral load went up	Annually
3326592085	54977062	2014-06-25 12:35:07	2014-06-25 12:43:29					40-49	20-29	Adult physician/internist	No	No	>10 years	No	Both	Retain current <350 CD4 count	Start ART and continue it forever (option B-plus)	<350		Treat till breastfeeding done or till delivery if formula feeding, then interrupt ART (option B)	<350	Lipodystrophy
3326591550	54977062	2014-06-25 12:36:15	2014-06-25 12:48:15					30-39	2015-10-19	No/none of these	No	Yes	<5 years	No	Public sector	Retain current <350 CD4 count	Treat till breastfeeding done or after delivery if formula fed if CD>350, then interrupt ART (option B)	Other (please specify)	Also then unlikely that CD4 monitoring will be done regularly so I will recommend starting based on clinical signs. If CD4 monitoring can be done, I will suggest that its monitored every 2-3 months and to start treatment when under 350	Treat till breastfeeding done or till delivery if formula feeding, then interrupt ART (option B)	I would wait till I was symptomatic with an HIV-related condition	Severe allergic reaction related to meds, esp if on cotrimox	<350		No	Tenofovir/emtricitabine(or lamivudine)/efavirenz single tablet fixed dose combination													No	Yes	Yes	Yes	No	Yes	No	Annually		Annually	Annually
3326584258	54977062	2014-06-25 12:32:08	2014-06-25 12:39:35					50 or more	30 or more years	No/none of these	No	No	>10 years	No	Private sector	Adopt the WHO threshold of < 500 CD4 count	Start ART and continue it forever (option B-plus)	<350		Start ART and continue it lifelong (option B-plus)	immediately	lactic acidosis	immediately		Yes	Tenofovir/emtricitabine(or lamivudine)/efavirenz single tablet fixed dose combination												none - would monitor creatinine	No	No	Yes	No	No	Yes	Yes	6 monthly		6 monthly	6 monthly
3326580165	54977062	2014-06-25 12:29:42	2014-06-25 12:44:55					30-39	2015-10-19	No/none of these	No	No	5-10 years	Yes	Both	Adopt the WHO threshold of < 500 CD4 count	Treat till breastfeeding done or after delivery if formula fed if CD>350, then interrupt ART (option B)	<350		Treat till breastfeeding done or till delivery if formula feeding, then interrupt ART (option B)	<350		<350		Yes	Tenofovir/emtricitabine(or lamivudine)/efavirenz single tablet fixed dose combination												Kidney damage	Yes	Yes	Yes	No	No	Yes	No	3 monthly		3 monthly	3 monthly
3326560794	54977062	2014-06-25 12:18:48	2014-06-25 12:24:20					40-49	20-29	Adult physician/internist	No	No	5-10 years	Yes	Private sector	Treat everyone, irrespective of CD4 count	Start ART and continue it forever (option B-plus)	Immediately, irrespective of CD4 count		Start ART and continue it lifelong (option B-plus)	immediately	death	immediately		No	Tenofovir/emtricitabine(or lamivudine)/efavirenz single tablet fixed dose combination											user friendly	depression	No	Yes	Yes	No	Yes	Yes	Yes	6 monthly		6 monthly	6 monthly
3326559091	54977062	2014-06-25 12:15:43	2014-06-25 12:34:49					40-49	2015-10-19	No/none of these	No	No	5-10 years	Yes	Private sector	Adopt the WHO threshold of < 500 CD4 count	Start ART and continue it forever (option B-plus)	<500		Treat till breastfeeding done or till delivery if formula feeding, then interrupt ART (option B)	immediately	Lactic acidosis/ Hyperlactataemia	<500		Yes	Tenofovir/emtricitabine(or lamivudine)/efavirenz single tablet fixed dose combination											N/A	Neuropsychological side-effects	No	Yes	Yes	No	No	Yes	No	6 monthly		6 monthly	6 monthly
3326556414	54977062	2014-06-25 12:16:20	2014-06-25 12:28:12					50 or more	30 or more years	No/none of these	No	Yes	>10 years	Yes	Public sector	Retain current <350 CD4 count	Start ART and continue it forever (option B-plus)	<350		Start ART and continue it lifelong (option B-plus)	<350	lactic acidosis	<350		No	Tenofovir/emtricitabine(or lamivudine)/efavirenz single tablet fixed dose combination												No side effect I am afraid of	Yes	Yes	Yes	No	No	Yes	No	6 monthly		Only if clinically indicated/my viral load went up	Annually
3326540906	54977062	2014-06-25 12:07:00	2014-06-25 12:16:51					40-49	20-29	No/none of these	No	Yes	5-10 years	Yes	Both	Retain current <350 CD4 count	Start ART and continue it forever (option B-plus)	<350		Start ART and continue it lifelong (option B-plus)	<350	lipoatrophy	<350		No	Tenofovir/emtricitabine(or lamivudine)/efavirenz single tablet fixed dose combination												lactic acidosis	No	Yes	Yes	No	No	Yes	Yes	6 monthly		6 monthly	6 monthly
3326528190	54977062	2014-06-25 11:58:54	2014-06-25 12:06:26					30-39	2015-10-19	Adult physician/internist	No	No	5-10 years	No	Public sector	Adopt the WHO threshold of < 500 CD4 count	Start ART and continue it forever (option B-plus)	<350		Start ART and continue it lifelong (option B-plus)	<350	lactic acidosis	<500		No	Tenofovir/emtricitabine(or lamivudine)/efavirenz single tablet fixed dose combination												Renal dysfunction	No	Yes	Yes	Yes	Yes	Yes	Yes	Annually		Annually	6 monthly
3326509416	54977062	2014-06-25 11:46:37	2014-06-25 11:57:12					50 or more	20-29	No/none of these	No	No	>10 years	Yes	Public sector	Adopt the WHO threshold of < 500 CD4 count	Start ART and continue it forever (option B-plus)	<500		Start ART and continue it lifelong (option B-plus)	<350	peripheral neuropathy	immediately		Yes	Tenofovir/emtricitabine(or lamivudine)/efavirenz single tablet fixed dose combination												impaired concentration	No	Yes	Yes	No	No	Yes	Yes	6 monthly		6 monthly	Annually
3326508999	54977062	2014-06-25 11:45:38	2014-06-25 12:09:56					50 or more	30 or more years	No/none of these	No	No	<5 years	No	Private sector	Retain current <350 CD4 count	Start ART and continue it forever (option B-plus)	<350		Start ART and continue it lifelong (option B-plus)	<500	Liposystrophy	immediately		Yes		Tenofovir		Emtricitabine or lamivudine				Darunavir/ritonavir				Better tolerability (hopefully)	Skin reaction	No	Yes	Yes	Yes	No	Yes	No	Annually		Only if clinically indicated/my viral load went up	Annually
3326492674	54977062	2014-06-25 11:31:39	2014-06-25 11:43:13					30-39	2015-10-19	No/none of these	No	No	>10 years	No	Private sector	Adopt the WHO threshold of < 500 CD4 count	Treat till breastfeeding done or after delivery if formula fed if CD>350, then interrupt ART (option B)	<350		Treat till breastfeeding done or till delivery if formula feeding, then interrupt ART (option B)	<200	lipoatrophy	immediately		Yes	Tenofovir/emtricitabine(or lamivudine)/efavirenz single tablet fixed dose combination												renal impairment	No	Yes	Yes	Yes	Yes	Yes	Yes	6 monthly		6 monthly	6 monthly
3326490932	54977062	2014-06-25 11:33:10	2014-06-25 11:50:09					50 or more	20-29	No/none of these	No	Yes	>10 years	Yes	Both	Adopt the WHO threshold of < 500 CD4 count	Start ART and continue it forever (option B-plus)	<350		Start ART and continue it lifelong (option B-plus)	<350	lipodystrophy	<500		No	Tenofovir/emtricitabine(or lamivudine)/efavirenz single tablet fixed dose combination												Renal dysfunction	No	Yes	Yes	No	No	Yes	No	6 monthly		Only if clinically indicated/my viral load went up	6 monthly
3326481861	54977062	2014-06-25 11:27:48	2014-06-25 11:38:15					40-49	20-29	Adult physician/internist	Yes	No	>10 years	Yes	Public sector	Adopt the WHO threshold of < 500 CD4 count	Start ART and continue it forever (option B-plus)	<500		Start ART and continue it lifelong (option B-plus)	<350	lipoatrophy	<500		No	Tenofovir/emtricitabine(or lamivudine)/efavirenz single tablet fixed dose combination												Renal failure	Yes	Yes	No	Yes	No	Yes	No	6 monthly		Only if clinically indicated/my viral load went up	6 monthly
3326480934	54977062	2014-06-25 11:27:06	2014-06-25 12:14:53					50 or more	2015-10-19	No/none of these	No	No	<5 years	Yes	Public sector	Retain current <350 CD4 count	Treat till breastfeeding done or after delivery if formula fed if CD>350, then interrupt ART (option B)	<200		Treat till breastfeeding done or till delivery if formula feeding, then interrupt ART (option B)	immediately	Lactic acidosis	immediately		Yes	Tenofovir/emtricitabine(or lamivudine)/efavirenz single tablet fixed dose combination												Reanal impairment	No	Yes	Yes	No	Yes	No	No	Annually		Annually	Annually
3326450754	54977062	2014-06-25 11:04:57	2014-06-25 11:28:13					<30 years	<10 years	No/none of these	No	No	<5 years	Yes	Public sector	Adopt the WHO threshold of < 500 CD4 count	Start ART and continue it forever (option B-plus)	<500		Start ART and continue it lifelong (option B-plus)	<500	lactic acidosis	<500		Yes	Tenofovir/emtricitabine(or lamivudine)/efavirenz single tablet fixed dose combination												any efv related s/e that warrants stopping it and starting a PI. ill really struggle to comply on a PI	Yes	Yes	Yes	Yes	Yes	Yes	No	3 monthly		6 monthly	3 monthly
3326445770	54977062	2014-06-25 11:00:58	2014-06-25 11:12:39					30-39	2015-10-19	No/none of these	No	Yes	5-10 years	No	Both	Adopt the WHO threshold of < 500 CD4 count	Start ART and continue it forever (option B-plus)	<500		Start ART and continue it lifelong (option B-plus)	<500	Lactic acidosis	<500		Yes	Tenofovir/emtricitabine(or lamivudine)/efavirenz single tablet fixed dose combination												Renal failure	No	No	Yes	Yes	Yes	Yes	Yes	Annually		6 monthly	Annually
3326414554	54977062	2014-06-25 10:32:40	2014-06-25 10:44:27					<30 years	<10 years	No/none of these	No	Yes	<5 years	Yes	Public sector	Adopt the WHO threshold of < 500 CD4 count	Start ART and continue it forever (option B-plus)	<350		Start ART and continue it lifelong (option B-plus)	<350	lipodystrophy	immediately		No	Tenofovir/emtricitabine(or lamivudine)/efavirenz single tablet fixed dose combination												dizziness	No	Yes	No	Yes	Yes	Yes	Yes	6 monthly		Only if clinically indicated/my viral load went up	6 monthly
3326411430	54977062	2014-06-25 10:33:44	2014-06-25 10:50:39					30-39	2015-10-19	Adult physician/internist	No	Yes	5-10 years	Yes	Public sector	Adopt the WHO threshold of < 500 CD4 count	Start ART and continue it forever (option B-plus)	<500		Start ART and continue it lifelong (option B-plus)	I would wait till I was symptomatic with an HIV-related condition	lipodystrophy	<500		Yes	Tenofovir/emtricitabine(or lamivudine)/efavirenz single tablet fixed dose combination												rash,renal failure	Yes	Yes	Yes	Yes	Yes	Yes	Yes	Annually		Only if clinically indicated/my viral load went up	Annually
3326399968	54977062	2014-06-25 10:24:11	2014-06-25 10:43:54					50 or more	20-29	No/none of these	No	No	>10 years	No	Private sector	Retain current <350 CD4 count	Start ART and continue it forever (option B-plus)	<350		Start ART and continue it lifelong (option B-plus)	<350	STAVUDINE INDUCED	<350		Yes	Tenofovir/emtricitabine(or lamivudine)/efavirenz single tablet fixed dose combination												VOMMITING-AT THE BEGINING	No	Yes	Yes	Yes	Yes	Yes	Yes	6 monthly		6 monthly	6 monthly
3326388745	54977062	2014-06-25 10:14:46	2014-06-25 10:22:25					30-39	<10 years	No/none of these	No	No	<5 years	Yes	Public sector	Retain current <350 CD4 count	Treat till breastfeeding done or after delivery if formula fed if CD>350, then interrupt ART (option B)	<350		Treat till breastfeeding done or till delivery if formula feeding, then interrupt ART (option B)	<350	lipoatrophy (duh)	<500		Yes	Tenofovir/emtricitabine(or lamivudine)/efavirenz single tablet fixed dose combination												renal	No	Yes	No	No	No	No	No	6 monthly		Annually	6 monthly
3326386101	54977062	2014-06-25 10:12:17	2014-06-25 10:21:55					40-49	20-29	No/none of these	No	Yes	5-10 years	Yes	Public sector	Adopt the WHO threshold of < 500 CD4 count	Start ART and continue it forever (option B-plus)	<500		Start ART and continue it lifelong (option B-plus)	immediately	renal compromise	<500		No	Tenofovir/emtricitabine(or lamivudine)/efavirenz single tablet fixed dose combination												renal compromise	No	Yes	Yes	No	No	No	No	Other (please specify)	I would also want a baseline VL (rather than resistance test)	6 monthly	3 monthly
3326385343	54977062	2014-06-25 10:11:47	2014-06-25 10:44:05					30-39	2015-10-19	No/none of these	No	Yes	5-10 years	Yes	Private sector	Treat everyone, irrespective of CD4 count	Start ART and continue it forever (option B-plus)	Immediately, irrespective of CD4 count		Start ART and continue it lifelong (option B-plus)	immediately	lactic acidosis	immediately		Yes		Tenofovir		Emtricitabine or lamivudine				Darunavir/ritonavir				i think our resistance prevalance is scaling up especially to NNRTI's. it may no longer be wise to start on NNRTI regimen in the future without resitance test.	renal failure	No	No	Yes	Yes	Yes	Yes	No	Annually		Only if clinically indicated/my viral load went up	6 monthly
3326382854	54977062	2014-06-25 10:09:00	2014-06-25 10:19:49					30-39	2015-10-19	No/none of these	No	No	5-10 years	No	Private sector	Retain current <350 CD4 count	Start ART and continue it forever (option B-plus)	<350		Start ART and continue it lifelong (option B-plus)	<350	lactic acidosis	<350		No	Tenofovir/emtricitabine(or lamivudine)/efavirenz single tablet fixed dose combination												CNS effects	Yes	Yes	Yes	Yes	No	Yes	Yes	Annually		6 monthly	6 monthly
3326381126	54977062	2014-06-25 10:07:50	2014-06-25 10:20:13					30-39	2015-10-19	No/none of these	No	Yes	5-10 years	Yes	Public sector	Retain current <350 CD4 count	Start ART and continue it forever (option B-plus)	Other (please specify)	monitor her cd4 at least 3 monthly. also treat the patient and not just the hiv - after having worked in an hiv clinic for over 5 years i think patient readiness is the key factor to a successful programme.	Start ART and continue it lifelong (option B-plus)	<350	peripheral neuropathy	immediately		Yes	Tenofovir/emtricitabine(or lamivudine)/efavirenz single tablet fixed dose combination												rashes	No	Yes	Yes	No	Yes	Yes	No	3 monthly		3 monthly	3 monthly
3326379889	54977062	2014-06-25 10:06:22	2014-06-25 10:16:37					30-39	<10 years	No/none of these	No	Yes	<5 years	Yes	Public sector	Adopt the WHO threshold of < 500 CD4 count	Start ART and continue it forever (option B-plus)	<350		Start ART and continue it lifelong (option B-plus)	<500	peripheral neuropathy	immediately		Yes	Tenofovir/emtricitabine(or lamivudine)/efavirenz single tablet fixed dose combination												psychosis	Yes	Yes	Yes	Yes	Yes	Yes	No	6 monthly		6 monthly	6 monthly
3326376086	54977062	2014-06-25 10:02:54	2014-06-25 12:32:39					50 or more	20-29	No/none of these	No	Yes	5-10 years	Yes	Both	Retain current <350 CD4 count	Treat till breastfeeding done or after delivery if formula fed if CD>350, then interrupt ART (option B)	<200		Treat till breastfeeding done or till delivery if formula feeding, then interrupt ART (option B)	<350	hyperlactaetemia	<500		Yes	Tenofovir/emtricitabine(or lamivudine)/efavirenz single tablet fixed dose combination												nightmares	Yes	Yes	Yes	No	No	Yes	No	6 monthly		Annually	6 monthly
3326370689	54977062	2014-06-25 09:55:48	2014-06-25 10:02:11					50 or more	30 or more years	No/none of these	No	No	>10 years	Yes	Private sector
3326360934	54977062	2014-06-25 09:48:46	2014-06-25 10:06:41					<30 years	<10 years	No/none of these	No	Yes	<5 years	Yes	Public sector	Adopt the WHO threshold of < 500 CD4 count	Start ART and continue it forever (option B-plus)	Other (please specify)	Delay Initiation until drug supply is uninterrupted	Start ART and continue it lifelong (option B-plus)	immediately	Lactic acidosis	immediately		Yes	Tenofovir/emtricitabine(or lamivudine)/efavirenz single tablet fixed dose combination												TDF-associated renal tubular dysfunction	Yes	No	Yes	No	No	Yes	Yes	6 monthly		6 monthly	6 monthly
3326357892	54977062	2014-06-25 09:45:39	2014-06-25 10:28:28					30-39	<10 years	Adult physician/internist	No	No	5-10 years	Yes	Both	Adopt the WHO threshold of < 500 CD4 count	Start ART and continue it forever (option B-plus)	<350		Start ART and continue it lifelong (option B-plus)	<200	peripheral neuropathy	<500		No	Tenofovir/emtricitabine(or lamivudine)/efavirenz single tablet fixed dose combination												gynaecomastia	Yes	Yes	No	No	No	Yes	No	Annually		Only if clinically indicated/my viral load went up	6 monthly
3326348709	54977062	2014-06-25 09:37:19	2014-06-25 10:43:19					40-49	20-29	No/none of these	No	Yes	>10 years	No	Private sector	Adopt the WHO threshold of < 500 CD4 count	Treat till breastfeeding done or after delivery if formula fed if CD>350, then interrupt ART (option B)	<350		Treat till breastfeeding done or till delivery if formula feeding, then interrupt ART (option B)	<350	lactic acidosis	<500		Yes	Tenofovir/emtricitabine(or lamivudine)/efavirenz single tablet fixed dose combination												hepatitis	No	Yes	Yes	No	No	Yes	Yes	6 monthly		6 monthly	6 monthly
3326346183	54977062	2014-06-25 09:34:07	2014-06-25 09:47:23					40-49	2015-10-19	No/none of these	No	No	>10 years	Yes	Both	Treat everyone, irrespective of CD4 count	Start ART and continue it forever (option B-plus)	<350		Start ART and continue it lifelong (option B-plus)	<200	Lactic acidosis	immediately		No	Tenofovir/emtricitabine(or lamivudine)/efavirenz single tablet fixed dose combination												Renal impairment	No	Yes	Yes	No	No	No	No	6 monthly		6 monthly	6 monthly
3326335740	54977062	2014-06-25 09:25:11	2014-06-25 09:44:46					40-49	2015-10-19	No/none of these	No	Yes	>10 years	Yes	Private sector	Adopt the WHO threshold of < 500 CD4 count	Start ART and continue it forever (option B-plus)	<350		Treat till breastfeeding done or till delivery if formula feeding, then interrupt ART (option B)	<350	LACTIC ACIDOSIS	immediately		Yes	Tenofovir/emtricitabine(or lamivudine)/efavirenz single tablet fixed dose combination												CNS	No	Yes	Yes	Yes	Yes	Yes	Yes	6 monthly		6 monthly	6 monthly
3326327749	54977062	2014-06-25 09:17:30	2014-06-25 09:31:10					50 or more	20-29	No/none of these	No	No	>10 years	No	Both	Treat everyone, irrespective of CD4 count	Start ART and continue it forever (option B-plus)	Immediately, irrespective of CD4 count		Start ART and continue it lifelong (option B-plus)	immediately	lactic acidosis	immediately		Yes	Tenofovir/emtricitabine(or lamivudine)/efavirenz single tablet fixed dose combination											Guideline/Recommendation	lactic acidosis	No	Yes	Yes	Yes	Yes	Yes	Yes	6 monthly		6 monthly	3 monthly
3326321484	54977062	2014-06-25 09:11:47	2014-06-25 09:29:46					30-39	<10 years	No/none of these	No	Yes	<5 years	Yes	Public sector	Adopt the WHO threshold of < 500 CD4 count	Start ART and continue it forever (option B-plus)	<350		Start ART and continue it lifelong (option B-plus)	<500	peripheral neuropathy	<500		Yes	Tenofovir/emtricitabine(or lamivudine)/efavirenz single tablet fixed dose combination												psychiatric side effects	No	Yes	No	No	No	Yes	No	6 monthly		Annually	6 monthly
3326302058	54977062	2014-06-25 08:53:34	2014-06-25 09:20:05					30-39	<10 years	Adult physician/internist	No	Yes	5-10 years	No	Private sector	Adopt the WHO threshold of < 500 CD4 count	Start ART and continue it forever (option B-plus)	<350		Start ART and continue it lifelong (option B-plus)	<350	hepatotoxicity	<500		Yes	Tenofovir/emtricitabine(or lamivudine)/efavirenz single tablet fixed dose combination												renal failure	No	Yes	Yes	Yes	No	Yes	No	6 monthly		6 monthly	6 monthly
3326296966	54977062	2014-06-25 08:49:05	2014-06-25 09:17:44					30-39	2015-10-19	Adult physician/internist	No	Yes	<5 years	Yes	Public sector	Retain current <350 CD4 count	Start ART and continue it forever (option B-plus)	<350		Start ART and continue it lifelong (option B-plus)	<350	lactic acidosis	<350		No	Tenofovir/emtricitabine(or lamivudine)/efavirenz single tablet fixed dose combination												renal failure	No	Yes	Yes	Yes	Yes	Yes	No	6 monthly		6 monthly	6 monthly
3326295980	54977062	2014-06-25 08:47:40	2014-06-25 09:16:16					40-49	2015-10-19	No/none of these	No	Yes	<5 years	Yes	Public sector	Retain current <350 CD4 count	Start ART and continue it forever (option B-plus)	Other (please specify)	350, but also if she becomes symptomatic ie TB, pneumonia, problem is resistance risks due to stock outs	Start ART and continue it lifelong (option B-plus)	I would wait till I was symptomatic with an HIV-related condition	Neuropathy	immediately		Yes	Tenofovir/emtricitabine(or lamivudine)/efavirenz single tablet fixed dose combination												Renal toxicity	Yes	Yes	Yes	No	No	Yes	No	6 monthly		Only if clinically indicated/my viral load went up	6 monthly
3326295570	54977062	2014-06-25 08:47:48	2014-06-25 08:57:35					30-39	2015-10-19	No/none of these	No	No	5-10 years	No	Public sector	Adopt the WHO threshold of < 500 CD4 count	Start ART and continue it forever (option B-plus)	<500		Start ART and continue it lifelong (option B-plus)	immediately	Lipodystrophy	<500		Yes	Tenofovir/emtricitabine(or lamivudine)/efavirenz single tablet fixed dose combination												Lactic acidosis and kidney disease	No	Yes	Yes	Yes	Yes	Yes	Yes	Annually		Only if clinically indicated/my viral load went up	Annually
3326294393	54977062	2014-06-25 08:45:57	2014-06-25 08:57:15					30-39	<10 years	Adult physician/internist	No	No	<5 years	Yes	Public sector	Retain current <350 CD4 count	Start ART and continue it forever (option B-plus)	Other (please specify)	250	Start ART and continue it lifelong (option B-plus)	<350	lipoatrophy	<350	if new diagnosis within 3 months of infection - immediately. otherwise 350	Yes	Tenofovir/emtricitabine(or lamivudine)/efavirenz single tablet fixed dose combination												neuropsychiatric	Yes	Yes	No	Yes	No	No	No	6 monthly		Annually	6 monthly
3326290996	54977062	2014-06-25 08:43:15	2014-06-25 09:40:01					40-49	2015-10-19	Adult physician/internist	No	No	5-10 years	No	Private sector	Treat everyone, irrespective of CD4 count	Start ART and continue it forever (option B-plus)	<350		Start ART and continue it lifelong (option B-plus)	immediately	PERIPHERAL NEUROPATHY	immediately		Yes	Tenofovir/emtricitabine(or lamivudine)/efavirenz single tablet fixed dose combination												RENAL FAILURE	No	No	No	No	No	No	No	6 monthly		Only if clinically indicated/my viral load went up	Only if clinically indicated/changed regimens
3326290887	54977062	2014-06-25 08:43:30	2014-06-25 08:57:05					30-39	<10 years	No/none of these	No	Yes	5-10 years	Yes	Public sector	Retain current <350 CD4 count	Start ART and continue it forever (option B-plus)	<500		Start ART and continue it lifelong (option B-plus)	<350	Lipodystrophy	<500		No	Tenofovir/emtricitabine(or lamivudine)/efavirenz single tablet fixed dose combination												Renal failure	No	Yes	Yes	Yes	Yes	No	No	Annually		Annually	Annually
3326290034	54977062	2014-06-25 08:42:40	2014-06-25 08:52:23					40-49	20-29	No/none of these	No	No	5-10 years	Yes	Both	Adopt the WHO threshold of < 500 CD4 count	Start ART and continue it forever (option B-plus)	<500		Start ART and continue it lifelong (option B-plus)	<350	Lipodystrophy	<500		Yes		Tenofovir		Emtricitabine or lamivudine			Raltegravir					Potency	Renal	Yes	Yes	Yes	No	Yes	Yes	Yes	6 monthly		Only if clinically indicated/my viral load went up	3 monthly
3326285690	54977062	2014-06-25 08:38:47	2014-06-25 08:52:55					30-39	2015-10-19	Adult physician/internist	No	Yes	5-10 years	Yes	Public sector	Retain current <350 CD4 count	Start ART and continue it forever (option B-plus)	<350		Start ART and continue it lifelong (option B-plus)	immediately	Peripheral neuropathy	immediately		No		Tenofovir		Emtricitabine or lamivudine			Raltegravir					Raltegravir has least amount of side-effects yet proven efficacious	The small chance of renal impairment	Yes	Yes	No	Yes	Yes	Yes	No	Annually		Only if clinically indicated/my viral load went up	Annually
3326284419	54977062	2014-06-25 08:37:28	2014-06-25 08:47:09					<30 years	<10 years	No/none of these	No	No	<5 years	Yes	Public sector	Treat everyone, irrespective of CD4 count	Start ART and continue it forever (option B-plus)	<350		Start ART and continue it lifelong (option B-plus)	immediately	lipodystrophy	immediately		No		Tenofovir		Emtricitabine or lamivudine					Atazanavir/ritonavir (single tablet formulation)			higher efficacy	lipodystrophy	Yes	Yes	Yes	No	No	Yes	No	Annually		Only if clinically indicated/my viral load went up	Annually
3326281773	54977062	2014-06-25 08:34:59	2014-06-25 08:47:16					30-39	2015-10-19	No/none of these	No	Yes	>10 years	Yes	Public sector	Adopt the WHO threshold of < 500 CD4 count	Start ART and continue it forever (option B-plus)	<350		Start ART and continue it lifelong (option B-plus)	<200	lactic acidosis	<500		No	Tenofovir/emtricitabine(or lamivudine)/efavirenz single tablet fixed dose combination												nephrotoxicity	No	Yes	Yes	Yes	No	Yes	No	6 monthly		Annually	6 monthly
3326261885	54977062	2014-06-25 08:15:56	2014-06-25 08:48:27					30-39	<10 years	No/none of these	No	Yes	<5 years	Yes	Public sector	Adopt the WHO threshold of < 500 CD4 count	Start ART and continue it forever (option B-plus)	<350		Start ART and continue it lifelong (option B-plus)	<350	Peripheral neuropathy	immediately		Yes		Tenofovir		Emtricitabine or lamivudine			Raltegravir					Raltegravir less side effects	Tdf induced nephrotoxicity	No	Yes	Yes	No	No	Yes	No	6 monthly		Annually	3 monthly
3326163823	54977062	2014-06-25 06:36:15	2014-06-25 06:43:14					50 or more	30 or more years	No/none of these	No	Yes	5-10 years	Yes	Public sector	Adopt the WHO threshold of < 500 CD4 count	Start ART and continue it forever (option B-plus)
3326148603	54977062	2014-06-25 06:18:35	2014-06-25 06:31:56					30-39	2015-10-19	No/none of these	No	Yes	5-10 years	Yes	Public sector	Retain current <350 CD4 count	Start ART and continue it forever (option B-plus)	<350		Treat till breastfeeding done or till delivery if formula feeding, then interrupt ART (option B)	<350	Lipoatrophy	<500		No	Tenofovir/emtricitabine(or lamivudine)/efavirenz single tablet fixed dose combination												Renal failure	No	Yes	No	No	No	Yes	No	6 monthly		Only if clinically indicated/my viral load went up	6 monthly
3326143880	54977062	2014-06-25 06:12:58	2014-06-25 06:23:41					40-49	2015-10-19	Adult physician/internist	Yes	Yes	5-10 years	Yes	Public sector	Adopt the WHO threshold of < 500 CD4 count	Start ART and continue it forever (option B-plus)	<500		Start ART and continue it lifelong (option B-plus)	<500	lipodystrophy	immediately		No	Tenofovir/emtricitabine(or lamivudine)/efavirenz single tablet fixed dose combination												psychological SE of efavirenz	Yes	Yes	Yes	Yes	No	Yes	Yes	Annually		Only if clinically indicated/my viral load went up	Only if clinically indicated/changed regimens
3326114435	54977062	2014-06-25 05:10:52	2014-06-25 05:44:11					40-49	2015-10-19	No/none of these	No	Yes	5-10 years	Yes	Public sector	Retain current <350 CD4 count	Start ART and continue it forever (option B-plus)	<350		Start ART and continue it lifelong (option B-plus)	<350	lipodystrophy	<350		No	Tenofovir/emtricitabine(or lamivudine)/efavirenz single tablet fixed dose combination												dizziness during the day	Yes	No	Yes	No	No	Yes	No	Annually		Only if clinically indicated/my viral load went up	Annually
3325393343	54977062	2014-06-24 20:10:40	2014-06-24 20:51:37					40-49	2015-10-19	Adult physician/internist	Yes	No	5-10 years	No	Public sector	Adopt the WHO threshold of < 500 CD4 count	Start ART and continue it forever (option B-plus)	<500		Start ART and continue it lifelong (option B-plus)	<500	lactic acidosis	immediately		Yes			Abacavir	Emtricitabine or lamivudine							Dolutegravir	Simple regimen with superior efficacy		No	Yes	No	Yes	No	Yes	No	3 monthly		3 monthly	Annually
3325108874	54977062	2014-06-24 18:03:36	2014-06-24 18:14:22					30-39	2015-10-19	No/none of these	No	Yes	5-10 years	Yes	Public sector	Adopt the WHO threshold of < 500 CD4 count	Start ART and continue it forever (option B-plus)	<350		Start ART and continue it lifelong (option B-plus)	<350	lipoatrophy	<500		Yes	Tenofovir/emtricitabine(or lamivudine)/efavirenz single tablet fixed dose combination												renal failure	Yes	Yes	Yes	No	No	Yes	No	6 monthly		Annually	6 monthly
3324908231	54977062	2014-06-24 16:38:29	2014-06-24 16:47:42					30-39	2015-10-19	No/none of these	No	Yes	5-10 years	Yes	Public sector	Adopt the WHO threshold of < 500 CD4 count	Start ART and continue it forever (option B-plus)	<350		Start ART and continue it lifelong (option B-plus)	<350	Lactic acidosis	<500		Yes	Tenofovir/emtricitabine(or lamivudine)/efavirenz single tablet fixed dose combination												Renal failure	No	Yes	No	Yes	No	Yes	No	6 monthly		Only if clinically indicated/my viral load went up	6 monthly
3324826763	54977062	2014-06-24 16:02:07	2014-06-24 16:10:16					30-39	<10 years	No/none of these	No	Yes	<5 years	Yes	Public sector	Adopt the WHO threshold of < 500 CD4 count	Start ART and continue it forever (option B-plus)	<500		Start ART and continue it lifelong (option B-plus)	<350	lipodystrophy	<500		No	Tenofovir/emtricitabine(or lamivudine)/efavirenz single tablet fixed dose combination												hallucinations	No	No	No	No	No	Yes	No	Annually		Annually	Annually
3324572450	54977062	2014-06-24 14:20:17	2014-06-24 14:43:12					50 or more	20-29	No/none of these	No	No	5-10 years	Yes	Public sector	Treat everyone, irrespective of CD4 count	Start ART and continue it forever (option B-plus)	<200		Start ART and continue it lifelong (option B-plus)	<200	Lactic acidosis	immediately		No	Tenofovir/emtricitabine(or lamivudine)/efavirenz single tablet fixed dose combination												SJS 2 to EFV	No	No	No	Yes	No	Yes	Yes	3 monthly		Annually	Annually
3324450267	54977062	2014-06-24 13:27:25	2014-06-24 13:32:49					30-39	<10 years	No/none of these	No	Yes	<5 years	Yes	Public sector	Retain current <350 CD4 count	Treat till breastfeeding done or after delivery if formula fed if CD>350, then interrupt ART (option B)	<350		Treat till breastfeeding done or till delivery if formula feeding, then interrupt ART (option B)	<200	lactic acidosis	<500		Yes	Tenofovir/emtricitabine(or lamivudine)/efavirenz single tablet fixed dose combination												renal failure	Yes	Yes	Yes	No	No	Yes	No	6 monthly		Annually	6 monthly
3324008264	54977062	2014-06-24 08:24:01	2014-06-24 08:36:27					30-39	<10 years	No/none of these	No	Yes	<5 years	No	Public sector	Treat everyone, irrespective of CD4 count	Start ART and continue it forever (option B-plus)	Immediately, irrespective of CD4 count		Start ART and continue it lifelong (option B-plus)	immediately	lipodystrophy	immediately		Yes	Tenofovir/emtricitabine(or lamivudine)/efavirenz single tablet fixed dose combination												renal failure	Yes	No	Yes	No	No	Yes	No	6 monthly		6 monthly	3 monthly
3323889855	54977062	2014-06-24 06:24:38	2014-06-24 06:36:18					30-39	<10 years	No/none of these	No	No	<5 years	Yes	Public sector	Retain current <350 CD4 count	Start ART and continue it forever (option B-plus)	<200		Start ART and continue it lifelong (option B-plus)	<200	lactic acidosis	<350		No	Tenofovir/emtricitabine(or lamivudine)/efavirenz single tablet fixed dose combination												renal dysfunction	No	Yes	No	No	No	Yes	No	6 monthly		Annually	6 monthly
3323356640	54977062	2014-06-23 21:54:47	2014-06-23 22:01:22					40-49	20-29	Adult physician/internist	No	Yes	>10 years	Yes	Both	Adopt the WHO threshold of < 500 CD4 count	Start ART and continue it forever (option B-plus)	<500		Start ART and continue it lifelong (option B-plus)	<350	Neuropthy	<500		No	Tenofovir/emtricitabine(or lamivudine)/efavirenz single tablet fixed dose combination												Renal failure	No	Yes	Yes	Yes	Yes	Yes	No	6 monthly		6 monthly	3 monthly
3323313442	54977062	2014-06-23 21:26:31	2014-06-23 21:35:31					40-49	20-29	Adult physician/internist	No	Yes	>10 years	Yes	Public sector	Treat everyone, irrespective of CD4 count	Start ART and continue it forever (option B-plus)	<200		Start ART and continue it lifelong (option B-plus)	<200	lactic acidosis/lipoatrophy equally	immediately		No			Abacavir	Emtricitabine or lamivudine	Efavirenz (600mg)							risk of renal disease and osteoporosis	sexual nightmares	Yes	Yes	No	No	No	Yes	Yes	Annually		Only if clinically indicated/my viral load went up	Only if clinically indicated/changed regimens
3322944775	54977062	2014-06-23 18:26:17	2014-06-23 18:57:34					40-49	2015-10-19	No/none of these	No	No	<5 years	Yes	Public sector	Retain current <350 CD4 count	Start ART and continue it forever (option B-plus)	<350		Start ART and continue it lifelong (option B-plus)	I would wait till I was symptomatic with an HIV-related condition	lipodystrophy	<350		No	Tenofovir/emtricitabine(or lamivudine)/efavirenz single tablet fixed dose combination										providing that the size of the drug is reduced	N/A	FIXED DRUG REACTION	No	No	Yes	Yes	Yes	Yes	No	Annually		Annually	Annually
3322493957	54977062	2014-06-23 15:04:55	2014-06-24 04:17:31					30-39	<10 years	No/none of these	No	Yes	<5 years	Yes	Public sector	Retain current <350 CD4 count	Treat till breastfeeding done or after delivery if formula fed if CD>350, then interrupt ART (option B)	<350		Start ART and continue it lifelong (option B-plus)	<350	lactic acidosis	immediately		Yes	Tenofovir/emtricitabine(or lamivudine)/efavirenz single tablet fixed dose combination												renal impairment
3322342530	54977062	2014-06-23 14:02:10	2014-06-23 14:18:01					30-39	2015-10-19	No/none of these	No	No	5-10 years	Yes	Public sector	Treat everyone, irrespective of CD4 count	Start ART and continue it forever (option B-plus)	<500		Start ART and continue it lifelong (option B-plus)	<500	Lipodystrophy	immediately		Yes	Tenofovir/emtricitabine(or lamivudine)/efavirenz single tablet fixed dose combination												Renal failure	No	Yes	No	No	Yes	Yes	No	6 monthly		Only if clinically indicated/my viral load went up	6 monthly
3322323221	54977062	2014-06-23 13:54:11	2014-06-23 13:58:41					40-49	20-29	No/none of these	No	Yes	>10 years	Yes	Both	Treat everyone, irrespective of CD4 count	Start ART and continue it forever (option B-plus)	<350		Start ART and continue it lifelong (option B-plus)	immediately	Nightmares	immediately		No		Tenofovir		Emtricitabine or lamivudine							Dolutegravir	very high barrier to resistance,	renal problems	No	Yes	No	No	Yes	Yes	No	6 monthly		Annually	6 monthly
3322195655	54977062	2014-06-23 12:56:11	2014-06-23 13:07:46					30-39	<10 years	No/none of these	No	Yes	5-10 years	Yes	Public sector	Retain current <350 CD4 count	Start ART and continue it forever (option B-plus)	<350		Treat till breastfeeding done or till delivery if formula feeding, then interrupt ART (option B)	<350	lipodystrophy	<500		No		Tenofovir		Emtricitabine or lamivudine					Atazanavir/ritonavir (single tablet formulation)			PI possibly now show better efficacy than EFV with fewer side effects	acute renal failure	No	No	Yes	No	No	No	No	6 monthly		Annually	6 monthly
3322107795	54977062	2014-06-23 12:06:45	2014-06-23 12:15:36					30-39	2015-10-19	Adult physician/internist	No	No	5-10 years	Yes	Private sector	Adopt the WHO threshold of < 500 CD4 count	Start ART and continue it forever (option B-plus)	<350		Start ART and continue it lifelong (option B-plus)	<200	lipodystrophy	immediately		Yes		Tenofovir		Emtricitabine or lamivudine							dolutegravir	less side effects compared to efv	renal toxicity	No	Yes	No	Yes	No	No	No	6 monthly		6 monthly	3 monthly
3322100805	54977062	2014-06-23 12:01:52	2014-06-23 12:17:09					40-49	2015-10-19	No/none of these	No	No	5-10 years	No	Public sector	Adopt the WHO threshold of < 500 CD4 count	Start ART and continue it forever (option B-plus)	<350		Start ART and continue it lifelong (option B-plus)	<350	lipoatrophy	<500		Yes	Tenofovir/emtricitabine(or lamivudine)/efavirenz single tablet fixed dose combination												Psychiatric side effects of EFV	No	Yes	No	No	No	Yes	No	6 monthly		6 monthly	6 monthly
3322085421	54977062	2014-06-23 11:51:01	2014-06-23 12:09:24					30-39	<10 years	No/none of these	No	Yes	<5 years	Yes	Public sector	Retain current <350 CD4 count	Start ART and continue it forever (option B-plus)	<350		Treat till breastfeeding done or till delivery if formula feeding, then interrupt ART (option B)	<500	Lipodystrophy	<350		No	Tenofovir/emtricitabine(or lamivudine)/efavirenz single tablet fixed dose combination												Renal toxicity	Yes	Yes	Yes	No	No	Yes	No	Annually		Annually	Annually
3322081510	54977062	2014-06-23 11:49:02	2014-06-23 12:08:03					40-49	20-29	Adult physician/internist	Yes	No	>10 years	Yes	Public sector	Retain current <350 CD4 count	Treat till breastfeeding done or after delivery if formula fed if CD>350, then interrupt ART (option B)	<200		Treat till breastfeeding done or till delivery if formula feeding, then interrupt ART (option B)	<350	Lactic acidosis	<500		Yes	Tenofovir/emtricitabine(or lamivudine)/efavirenz single tablet fixed dose combination												Kidney injury	Yes	Yes	Yes	Yes	Yes	Yes	No	6 monthly		Annually	3 monthly
3322044077	54977062	2014-06-23 11:21:54	2014-06-23 11:39:37					40-49	2015-10-19	Adult physician/internist	No	No	5-10 years	Yes	Public sector	Adopt the WHO threshold of < 500 CD4 count	Start ART and continue it forever (option B-plus)	<350		Start ART and continue it lifelong (option B-plus)	<350	lactic acidosis	immediately		Yes	Tenofovir/emtricitabine(or lamivudine)/efavirenz single tablet fixed dose combination												Renal failure	No	Yes	Yes	Yes	No	Yes	No	Annually		Only if clinically indicated/my viral load went up	Annually
3322014174	54977062	2014-06-23 10:58:34	2014-06-23 11:04:27					40-49	20-29	No/none of these	No	Yes	>10 years	Yes	Both	Retain current <350 CD4 count	Start ART and continue it forever (option B-plus)	<350		Start ART and continue it lifelong (option B-plus)	<350	lactic acidosis	<350		No			Abacavir	Emtricitabine or lamivudine							Dolutegravir!	InSTIs ooutperform NNRTIs and I like the fact DTG may be hard to get resistance to.	Hypersensitivity.	No	Yes	Yes	No	No	Yes	Yes	3 monthly		6 monthly	3 monthly
3321983401	54977062	2014-06-23 10:33:46	2014-06-23 10:45:54					40-49	2015-10-19	No/none of these	No	No	5-10 years	Yes	Public sector	Adopt the WHO threshold of < 500 CD4 count	Start ART and continue it forever (option B-plus)	<350		Treat till breastfeeding done or till delivery if formula feeding, then interrupt ART (option B)	<350	Lactic acidosis	immediately		Yes		Tenofovir		Emtricitabine or lamivudine			Raltegravir					Better side effect profile of raltegravir compared to efavirenz, with equivalent treatment response.	Acute renal failure	No	Yes	No	No	No	Yes	No	6 monthly		Annually	6 monthly
3321942137	54977062	2014-06-23 09:59:27	2014-06-23 10:15:11					30-39	<10 years	Adult physician/internist	No	Yes	<5 years	Yes	Public sector	Treat everyone, irrespective of CD4 count	Start ART and continue it forever (option B-plus)	<350		Start ART and continue it lifelong (option B-plus)	<350	lipodystrophy	immediately		Yes	Tenofovir/emtricitabine(or lamivudine)/efavirenz single tablet fixed dose combination												depression	Yes	Yes	No	No	No	No	Yes	3 monthly		Annually	Other (please specify)
3321850706	54977062	2014-06-23 08:42:21	2014-06-23 08:54:18					40-49	2015-10-19	Adult physician/internist	Yes	No	5-10 years	Yes	Public sector	Adopt the WHO threshold of < 500 CD4 count	Start ART and continue it forever (option B-plus)	<500		Treat till breastfeeding done or till delivery if formula feeding, then interrupt ART (option B)	<500	Depression	immediately		Yes	Tenofovir/emtricitabine(or lamivudine)/efavirenz single tablet fixed dose combination												depression	Yes	Yes	No	No	No	No	No	Annually		Only if clinically indicated/my viral load went up	Annually
3321826611	54977062	2014-06-23 08:20:52	2014-06-23 08:30:28					30-39	2015-10-19	No/none of these	No	Yes	>10 years	Yes	Both	Retain current <350 CD4 count	Start ART and continue it forever (option B-plus)	<350		Start ART and continue it lifelong (option B-plus)	<350	Lipodystrophy	<500		Yes		Tenofovir		Emtricitabine or lamivudine			Raltegravir					Raltegravir vs Efavirenz. Prefer Pill burden vs (Potential) Adverse events	Renal dysfunction	No	Yes	Yes	No	No	Yes	Yes	6 monthly		Annually	Annually
3321727619	54977062	2014-06-23 06:43:54	2014-06-23 07:11:18					40-49	20-29	Adult physician/internist	Yes	No	5-10 years	Yes	Both	Adopt the WHO threshold of < 500 CD4 count	Start ART and continue it forever (option B-plus)	<500		Start ART and continue it lifelong (option B-plus)	<350	PN	immediately		No	Tenofovir/emtricitabine(or lamivudine)/efavirenz single tablet fixed dose combination												Neuropsychitric	No	Yes	Yes	No	No	No	No	Annually		Only if clinically indicated/my viral load went up	6 monthly
3321713678	54977062	2014-06-23 06:28:16	2014-06-23 06:34:21					30-39	<10 years	No/none of these	No	Yes	<5 years	Yes	Public sector	Adopt the WHO threshold of < 500 CD4 count	Start ART and continue it forever (option B-plus)	<500		Start ART and continue it lifelong (option B-plus)	immediately	Peripheral neuropathy	immediately		Yes	Tenofovir/emtricitabine(or lamivudine)/efavirenz single tablet fixed dose combination												nothing	No	Yes	Yes	No	No	Yes	No	6 monthly		Annually	6 monthly
3321702429	54977062	2014-06-23 06:15:44	2014-06-23 06:22:12					50 or more	30 or more years	No/none of these	No	No	>10 years	Yes	Private sector	Adopt the WHO threshold of < 500 CD4 count	Start ART and continue it forever (option B-plus)	<500		Start ART and continue it lifelong (option B-plus)	<350	CNS side-effects	<500		No		Tenofovir		Emtricitabine or lamivudine			Raltegravir					Less side-effects. Recommended first line alternative in some countries	Kidney problems	No	Yes	Yes	No	Yes	Yes	No	6 monthly		Only if clinically indicated/my viral load went up	6 monthly
3321701557	54977062	2014-06-23 06:14:35	2014-06-23 06:22:24					30-39	<10 years	No/none of these	No	Yes	5-10 years	Yes	Public sector	Retain current <350 CD4 count	Start ART and continue it forever (option B-plus)	Other (please specify)	<200 is asymptomatic otherwise to start <350. if starting <200 she should receive TB and PJP prophylaxis immed and should be seen regularly at her clinic for 'wellness'	Start ART and continue it lifelong (option B-plus)	<350	efavirenz psychosis	<350		Yes	Tenofovir/emtricitabine(or lamivudine)/efavirenz single tablet fixed dose combination												efavirenz psychosis	No	Yes	No	No	No	Yes	No	3 monthly		6 monthly	6 monthly
3321662063	54977062	2014-06-23 05:26:21	2014-06-23 05:35:19					30-39	2015-10-19	No/none of these	No	Yes	>10 years	Yes	Both	Adopt the WHO threshold of < 500 CD4 count	Start ART and continue it forever (option B-plus)	<350		Treat till breastfeeding done or till delivery if formula feeding, then interrupt ART (option B)	<350	stavudine mitochondrial toxicity - namely lipodystrophy	immediately		No	Tenofovir/emtricitabine(or lamivudine)/efavirenz single tablet fixed dose combination												lipodystrophy	No	No	Yes	No	No	Yes	No	6 monthly		Annually	6 monthly
3321604029	54977062	2014-06-23 04:02:03	2014-06-23 04:07:55					50 or more	30 or more years	Adult physician/internist	No	No	>10 years	Yes	Public sector	Retain current <350 CD4 count	Treat till breastfeeding done or after delivery if formula fed if CD>350, then interrupt ART (option B)	<350		Treat till breastfeeding done or till delivery if formula feeding, then interrupt ART (option B)	<350	peripheral neuropathy	<350		No	Tenofovir/emtricitabine(or lamivudine)/efavirenz single tablet fixed dose combination												CNS toxicity	Yes	Yes	No	No	No	No	No	6 monthly		Only if clinically indicated/my viral load went up	6 monthly
3321455609	54977062	2014-06-23 00:44:34	2014-06-23 00:51:42					50 or more	20-29	Adult physician/internist	No	Yes	>10 years	Yes	Public sector	Treat everyone, irrespective of CD4 count	Start ART and continue it forever (option B-plus)	Immediately, irrespective of CD4 count		Start ART and continue it lifelong (option B-plus)	immediately	Neuropathy	immediately		Yes	Tenofovir/emtricitabine(or lamivudine)/efavirenz single tablet fixed dose combination												Depression	Yes	Yes	Yes	No	Yes	Yes	Yes	6 monthly		Annually	6 monthly
3321331373	54977062	2014-06-22 21:41:26	2014-06-22 21:59:43					50 or more	2015-10-19	Adult physician/internist	No	No	>10 years	No	Both	Adopt the WHO threshold of < 500 CD4 count	Start ART and continue it forever (option B-plus)	Other (please specify)	<500 for all, except for pregnant women - immediate irrespective of CD4 count.	Start ART and continue it lifelong (option B-plus)	immediately	Long-term side-effects of d4T - lipodystrophy > peripheral neuropathy, etc.)	immediately		Yes	Tenofovir/emtricitabine(or lamivudine)/efavirenz single tablet fixed dose combination												CNS side-effects of Efavirenz	No	Yes	No	No	Yes	No	Yes	6 monthly		Only if clinically indicated/my viral load went up	6 monthly
3321259162	54977062	2014-06-22 19:51:35	2014-06-22 19:56:59					40-49	2015-10-19	Adult physician/internist	No	No	<5 years	Yes	Public sector	Adopt the WHO threshold of < 500 CD4 count	Start ART and continue it forever (option B-plus)	<350		Start ART and continue it lifelong (option B-plus)	<350	lipodystrophy	immediately		Yes		Tenofovir		Emtricitabine or lamivudine			Raltegravir					less side effects	renal dysfunction	No	Yes	No	No	Yes	No	No	6 monthly		Only if clinically indicated/my viral load went up	6 monthly
3321188330	54977062	2014-06-22 18:06:02	2014-06-22 18:13:52					40-49	2015-10-19	Adult physician/internist	No	No	5-10 years	Yes	Public sector	Adopt the WHO threshold of < 500 CD4 count	Start ART and continue it forever (option B-plus)	<500		Start ART and continue it lifelong (option B-plus)	<350	Lactic acidosis	immediately		Yes	Tenofovir/emtricitabine(or lamivudine)/efavirenz single tablet fixed dose combination											No	Depression/ sleeplessness	No	No	No	No	No	No	No	6 monthly		Only if clinically indicated/my viral load went up	6 monthly
3321119626	54977062	2014-06-22 16:21:02	2014-06-22 16:47:43					40-49	2015-10-19	Microbiologist	No	No	>10 years	Yes	Public sector	Treat everyone, irrespective of CD4 count	Start ART and continue it forever (option B-plus)	Immediately, irrespective of CD4 count		Start ART and continue it lifelong (option B-plus)	<350	lipodystrophy tho initial psychiatric complications come a close second as i have a psych historytory	immediately		Yes		Tenofovir		Emtricitabine or lamivudine		Nevirapine						i am nervous of the psychiatric side effect profile of efv, and prepared to take the risk of hepatotoxicity with nvp. i also want to be able to take this regimen for the longest possible time so i want to use the most tried and tested regimen	renal complications...atn from tdf	Yes	Yes	Yes	No	No	No	Yes	Other (please specify)	depending on my adherence to art and if i had any further risk of acquiring hiv superinfection. if fully adherent and no further hiv exposures i would check vl annually. if not i had a problem with adherence or risk of exposure to new hiv starian then 3monthly	Annually	6 monthly
3321062015	54977062	2014-06-22 14:54:07	2014-06-22 15:06:29					40-49	2015-10-19	Adult physician/internist	Yes	No	5-10 years	Yes	Public sector	Adopt the WHO threshold of < 500 CD4 count	Start ART and continue it forever (option B-plus)	<500		Start ART and continue it lifelong (option B-plus)	<350	Peripheral neuropathy	<500		Yes	Tenofovir/emtricitabine(or lamivudine)/efavirenz single tablet fixed dose combination												Renal failure	Yes	Yes	Yes	No	No	Yes	No	6 monthly		Only if clinically indicated/my viral load went up	6 monthly
3321033408	54977062	2014-06-22 14:12:48	2014-06-22 14:25:29					40-49	2015-10-19	Adult physician/internist	Yes	Yes	>10 years	Yes	Public sector	Retain current <350 CD4 count	Start ART and continue it forever (option B-plus)	<350		Start ART and continue it lifelong (option B-plus)	<350	lactic acidosis	immediately		Yes	Tenofovir/emtricitabine(or lamivudine)/efavirenz single tablet fixed dose combination												efavirenz psychological effects	Yes	Yes	No	No	No	Yes	No	6 monthly		Only if clinically indicated/my viral load went up	3 monthly
3321030341	54977062	2014-06-22 14:08:08	2014-06-22 14:15:29					50 or more	20-29	No/none of these	No	No	>10 years	Yes	Private sector	Adopt the WHO threshold of < 500 CD4 count	Start ART and continue it forever (option B-plus)	<350		Start ART and continue it lifelong (option B-plus)	<350	lipodystrophy	immediately		Yes		Tenofovir		Emtricitabine or lamivudine			Raltegravir					concurrent diagnosis of depression to avoid efv	Nothing in particular	No	Yes	Yes	Yes	Yes	No	No	6 monthly		Annually	6 monthly
3321002994	54977062	2014-06-22 13:26:54	2014-06-22 13:40:29					40-49	2015-10-19	No/none of these	No	No	>10 years	Yes	Both	Adopt the WHO threshold of < 500 CD4 count	Start ART and continue it forever (option B-plus)	<350		Start ART and continue it lifelong (option B-plus)	<350	lipodystrophy	<500		Yes		Tenofovir		Emtricitabine or lamivudine							dolutegravir as third drug	Well tolerated, more efficacious than EFV in head to head study	renal from tenofovir	No	Yes	No	Yes	Yes	Yes	Yes	Other (please specify)	3 monthly for first six months, then 6 monthly	Only if clinically indicated/my viral load went up	Other (please specify)
3321002633	54977062	2014-06-22 13:26:25	2014-06-22 13:35:47					40-49	2015-10-19	Adult physician/internist	No	No	>10 years	Yes	Public sector	Adopt the WHO threshold of < 500 CD4 count	Start ART and continue it forever (option B-plus)	<350		Start ART and continue it lifelong (option B-plus)	<200	lactic acidosis/steatosis	immediately		Yes		Tenofovir		Emtricitabine or lamivudine					Atazanavir/ritonavir (single tablet formulation)			neuropsychiatric side effects of EFV	renal disease	Yes	Yes	Yes	Yes	No	No	No	6 monthly		Only if clinically indicated/my viral load went up	6 monthly
3320921984	54977062	2014-06-22 11:08:37	2014-06-22 11:11:10					40-49	20-29	Adult physician/internist	Yes	Yes	>10 years	Yes	Public sector	Retain current <350 CD4 count	Start ART and continue it forever (option B-plus)	<200		Start ART and continue it lifelong (option B-plus)	<200	Lipoatrophy	<350		No	Tenofovir/emtricitabine(or lamivudine)/efavirenz single tablet fixed dose combination												CNS side effects	Yes	Yes	No	No	No	Yes	No	Annually		Annually	Annually
[truncated: 9 more columns]
